# Supplementary material for: Comparison of cancer and all-cause death rates of Australian rock and pop musicians, footballers, cricketers and the general population
Source: JSAMS Plus. 2024 Jul 11;4:100070. doi: 10.1016/j.jsampl.2024.100070 (PMC13008430; doi:10.1016/j.jsampl.2024.100070)
Supplement: Multimedia component 1 [file mmc1.xlsx]

## Sheet: CIsdoneinR
	Australians
	All >=20	20500000
	Male>=20	10000000
	Female>=20	10500000
	Male 20-29	1700000
	Male 30-39	1650000
	Male 40-49	1600000
	Male 50-59	1550000
	Male 60-69	1400000
	Male 70-79	1200000
	Male 80+	900000
		Actual deaths (AD)	Expected deaths (ED)	SMR (AD/ED)	Cohort pop (CP)	AD/CP	ED/CP (rate)	Approx ref gen pop (AGP)	ED in AGP	ED/AGP (rate)	Export1	Export2	Export3	Export4	SMR from R	95% CI low	95% CI high
	All musicians	77	57.0121	1.35059	655	0.117557	0.0870414	20500000	1.78435e+06	0.0870414	77	655	1.78435e+06	20500000	1.35	1.07	1.71
	All M football	4047	5262.08	0.769088	10022	0.403812	0.525053	10000000	5.25053e+06	0.525053	4047	10022	5.25053e+06	10000000	0.77	0.74	0.8
	All M cricket	600	848.392	0.70722	1817	0.330215	0.466919	10000000	4.66919e+06	0.466919	600	1817	4.66919e+06	10000000	0.71	0.64	0.78
	All M musicians	63	49.6379	1.26919	433	0.145497	0.114637	10000000	1.14637e+06	0.114637	63	433	1.14637e+06	10000000	1.27	0.97	1.65
	All F musicians	14	7.3742	1.89851	222	0.0630631	0.0332171	10500000	348780	0.0332171	14	222	348780	10500000	1.9	1.11	3.26
	All musicians cancer	36	19.4298	1.85282	655	0.0549618	0.0296639	20500000	608109	0.0296639	36	655	608109	20500000	1.85	1.32	2.59
	M football <40	40	111.938	0.357341	6720	0.00595238	0.0166574	3350000	55802.3	0.0166574	40	6720	55802.3	3350000	0.36	0.26	0.49
	M football 40-49	60	137.427	0.436596	5840	0.010274	0.023532	1600000	37651.2	0.023532	60	5840	37651.2	1600000	0.44	0.34	0.56
	M football 50-59	218	355.49	0.613239	5998	0.0363454	0.059268	1550000	91865.4	0.059268	218	5998	91865.4	1550000	0.61	0.54	0.7
	M football 60-69	576	848.474	0.678866	5796	0.0993789	0.14639	1400000	204946	0.14639	576	5796	204946	1400000	0.68	0.62	0.74
	M football 70-79	1182	1529.45	0.772829	4699	0.251543	0.325483	1200000	390580	0.325483	1182	4699	390580	1200000	0.77	0.73	0.82
	M football 80+	1971	2279.3	0.864739	2774	0.710526	0.821666	900000	739499	0.821666	1971	2774	739499	900000	0.86	0.82	0.92
	M cricket <40	4	21.5921	0.185253	1323	0.00302343	0.0163206	3350000	54673.9	0.0163206	4	1323	54673.9	3350000	0.19	0.07	0.49
	M cricket 40-49	9	26.4278	0.34055	1179	0.00763359	0.0224154	1600000	35864.7	0.0224154	9	1179	35864.7	1600000	0.34	0.18	0.66
	M cricket 50-59	35	62.0267	0.564273	1137	0.0307828	0.0545529	1550000	84557.1	0.0545529	35	1137	84557.1	1550000	0.56	0.4	0.79
	M cricket 60-69	82	138.264	0.593069	996	0.0823293	0.138819	1400000	194347	0.138819	82	996	194347	1400000	0.59	0.47	0.74
	M cricket 70-79	160	234.287	0.682924	750	0.213333	0.312382	1200000	374859	0.312382	160	750	374859	1200000	0.68	0.58	0.81
	M cricket 80+	310	365.795	0.847469	454	0.682819	0.805716	900000	725144	0.805716	310	454	725144	900000	0.85	0.73	0.98
	M musicians <40	5	9.192	0.543951	433	0.0115473	0.0212286	3350000	71115.9	0.0212286	5	433	71115.9	3350000	0.54	0.23	1.31
	M musicians 40-49	13	6.3955	2.03268	348	0.0373563	0.0183779	1600000	29404.6	0.0183779	13	348	29404.6	1600000	2.03	1.17	3.54
	M musicians 50-59	14	9.2014	1.52151	235	0.0595745	0.0391549	1550000	60690.1	0.0391549	14	235	60690.1	1550000	1.52	0.89	2.61
	M musicians 60-69	22	12.0737	1.82214	166	0.13253	0.0727331	1400000	101826	0.0727331	22	166	101826	1400000	1.82	1.17	2.84
	M musicians 70-79	8	8.8963	0.89925	66	0.121212	0.134792	1200000	161751	0.134792	8	66	161751	1200000	0.9	0.43	1.87
	M musicians 80+	1	3.879	0.257798	14	0.0714286	0.277071	900000	249364	0.277071	1	14	249364	900000	0.26	0.03	1.96

## Sheet: Musiciansdeathstats
	Deaths, Year of registration, Age at death, Age-specific death rates, Sex, States, Territories and Australia
	Measure: Age-specific death rate
	Sex: Males
	Region: Australia
	Frequency: Annual
	Unit of measure: Number
																																					General population death rates
	Time Period	Time Period	1971	1972	1973	1974	1975	1976	1977	1978	1979	1980	1981	1982	1983	1984	1985	1986	1987	1988	1989	1990	1991	1992	1993	1994	1995	1996	1997	1998	1999	2000	2001	2002	2003	2004	2005	2006	2007	2008	2009	2010	2011	2012	2013	2014	2015	2016	2017
	Age	Males
	15-19		1.6	1.5	1.5	1.6	1.5	1.5	1.5	1.4	1.3	1.3	1.2	1.3	1.1	1	1.1	1.1	1	1.1	1	0.9	0.9	0.8	0.8	0.8	0.8	0.8	0.9	0.8	0.8	0.7	0.7	0.6	0.6	0.5	0.5	0.5	0.5	0.5	0.5	0.5	0.4	0.4	0.4	0.3	0.4	0.4	0.4
	20-24		1.8	1.7	1.7	1.7	1.7	1.7	1.8	1.9	1.7	1.6	1.5	1.6	1.5	1.5	1.6	1.5	1.5	1.6	1.4	1.4	1.3	1.2	1.2	1.2	1.3	1.2	1.3	1.3	1.3	1.1	1	0.9	0.9	0.8	0.9	0.8	0.8	0.7	0.7	0.6	0.6	0.6	0.6	0.6	0.6	0.6	0.6
	25-29		1.4	1.2	1.3	1.3	1.3	1.2	1.4	1.4	1.4	1.4	1.3	1.4	1.4	1.1	1.3	1.3	1.3	1.5	1.5	1.4	1.3	1.3	1.2	1.2	1.2	1.2	1.3	1.4	1.4	1.3	1.1	1.1	1	1	0.9	0.8	0.9	0.8	0.8	0.7	0.7	0.7	0.7	0.6	0.7	0.7	0.7
	30-34		1.5	1.4	1.4	1.5	1.4	1.4	1.3	1.3	1.3	1.2	1.2	1.3	1.2	1.3	1.3	1.3	1.3	1.4	1.4	1.4	1.3	1.4	1.4	1.3	1.4	1.4	1.3	1.5	1.4	1.3	1.2	1.1	1.1	1.2	1.1	1	1	1	1	0.9	0.9	0.8	0.8	0.9	0.9	0.8	0.8
	35-39		2.3	2.1	2.1	2.1	2	2	1.9	1.9	1.8	1.7	1.7	1.6	1.4	1.4	1.4	1.4	1.5	1.5	1.7	1.5	1.6	1.5	1.5	1.6	1.6	1.6	1.5	1.5	1.4	1.5	1.4	1.3	1.3	1.2	1.2	1.2	1.3	1.2	1.2	1.2	1.1	1.1	1.1	1.2	1.2	1.1	1.1
	40-44		3.3	3.4	3.5	3.4	3.3	3.3	3.1	3	2.8	2.8	2.6	2.5	2.3	2.4	2.2	2.3	2.1	2.3	1.9	2.1	2	2	1.9	2	1.9	2	1.9	1.9	1.9	1.9	1.7	1.7	1.8	1.7	1.7	1.7	1.5	1.7	1.7	1.6	1.5	1.5	1.5	1.6	1.7	1.6	1.6
	45-49		5.9	6	6	6.1	5.8	5.5	5.6	5	5	4.9	4.5	4.5	3.9	3.7	3.8	3.5	3.5	3.4	3.3	3.1	3.1	3	2.9	2.9	2.7	2.7	2.7	2.5	2.5	2.4	2.5	2.6	2.6	2.4	2.4	2.4	2.4	2.4	2.3	2.4	2.2	2.2	2.3	2.2	2.4	2.2	2.3
	50-54		9.8	9.5	9.5	9.8	9.6	9.1	8.8	8.4	8.3	8.3	7.9	7.5	7.3	6.6	6.7	6.3	6.1	6	5.7	5.4	5.2	5.1	4.9	4.7	4.5	4.4	4.4	4	3.9	3.8	3.6	3.7	3.5	3.6	3.6	3.5	3.6	3.6	3.5	3.5	3.4	3.3	3.3	3.4	3.5	3.4	3.2
	55-59		16.5	16	15.5	16.2	15.3	14.9	14	13.8	13.3	13	12.9	12.7	12.2	11.5	11.5	10.7	10.9	10.1	9.9	9.5	8.9	8.7	8.4	8	7.6	7.3	7	6.8	6.7	6.3	6.4	5.8	5.9	5.5	5.5	5.4	5.5	5.3	5.2	5.2	5.3	5	5	5.2	5.2	5.1	4.9
	60-64		25.8	26.2	25.5	26	23.9	24.1	22.7	22.2	21.1	20.9	19.8	19.9	18.9	18.3	18.8	17.9	17.2	17.2	16.6	16	15.4	15.2	14.2	14	13.4	13.2	12.7	11.8	10.9	10.3	10.4	10.1	9.8	9.4	8.9	8.7	8.6	8.4	8.3	7.9	8.1	7.7	7.6	8	7.8	7.6	7.4
	65-69		40.5	39.5	39.8	39.6	37.2	37.7	36.1	35.2	33.7	33.5	32.3	33	30.8	29.2	30.1	28.3	27.9	27.2	27.3	26.2	24.9	25.1	23.8	23.9	22.6	21.9	21.1	20	19	18	17.2	16.6	16.3	15.5	15	14.4	14.4	14.1	13.3	13.1	12.6	12.1	12.4	12.1	11.9	11.5	11.5
	70-74		62.5	62.4	61.3	61.8	58.1	58.2	55.3	53.1	52.7	52.2	52	51.9	47.8	47.3	48	45.4	45.3	45	45.2	41.2	39.3	39.8	38	38.4	37	36.4	35	33.5	32.7	30.6	29.3	29	27.8	27	24.4	23.8	23	23.4	22.4	21.8	21.2	20.1	20.1	19.6	19.6	19.3	18.7
	75-79		97.7	96.9	96.3	98.8	86.8	92.6	84	85.2	80.2	82.3	80.2	82.7	76.9	74	76	72.1	71.4	72.4	72.6	67.5	65.5	66.6	62.7	64.6	58.9	58.6	56	53.9	52.9	51.5	49.1	49.3	46.5	45.7	42.9	41.8	42.3	42	39	37.5	37.7	35.7	34.5	34.1	34	33.3	32.5
	80-84		144.3	141.3	142	145.9	132.8	139.2	129.6	127.6	121.3	123.2	121.2	124.4	115.8	112.6	120.8	110.6	111.4	110.9	114	104.8	105.5	104.6	100.8	102	98.5	101.3	96.9	92.8	87.6	84.9	81	81.6	78.8	77.6	74.3	74.2	73.5	74.3	69.8	68.6	67.9	65.5	63.3	63.1	62.7	61.8	58.9
	85-89		215.5	207.2	202.8	223	202.5	207.5	187.7	184.7	183.3	175.6	180.1	187.1	175.3	170.5	186.2	164.8	172.1	165.3	176.6	163.5	150.9	160.5	157.9	164.5	159.1	159.3	152.5	146.3	146.2	142.9	142.4	145.3	138	135.9	124.2	125.8	125.2	130.4	122.7	121.9	122.8	118.2	114.8	114.2	116.4	113.3	111.4
	90-94		304.5	311.4	283.3	313.7	277.2	296.1	262.2	264.1	257.9	267.9	274.1	279.7	248.8	250.3	267.1	247.8	248.6	254.8	263.9	233.6	240.5	237.6	227.6	238.6	223	242.1	232	226.5	222.6	221.9	208.2	229.5	221.1	218.8	210	214.1	209	223	211.6	210.2	211.6	203.8	195.8	196.9	197.9	192.2	195.3
	95-99		348	379.2	376	371.4	353	345.4	354.5	360.4	322.6	351.4	344	374	324.2	309.8	299.1	273.3	264.4	299.7	321.2	326.4	328.9	313.5	318	319.7	247.9	268.9	271	261	247.8	246.1	236.1	280.1	301.7	285.4	296.9	320.2	324.3	328.9	312.2	325.5	339	342.7	310.8	305.1	308.9	290.2	293.9
	100+ years		280.8	333.4	468.8	433	600.1	308.7	424	460.6	437.6	428.8	580	364.7	333.4	518.2	562.7	317.1	261.9	260.7	293.5	225.7	388.2	436.4	454	568.1	414.5	317	305.3	187.9	210.7	210.9	173.8	223.3	201.1	305.2	299.8	417.6	368.2	418.7	370	409.6	425.7	391.9	376.4	417.3	453.9	525.8	452
	Time Period	Time Period	1971	1972	1973	1974	1975	1976	1977	1978	1979	1980	1981	1982	1983	1984	1985	1986	1987	1988	1989	1990	1991	1992	1993	1994	1995	1996	1997	1998	1999	2000	2001	2002	2003	2004	2005	2006	2007	2008	2009	2010	2011	2012	2013	2014	2015	2016	2017
	Age	Females
	15-19		0.7	0.5	0.6	0.5	0.5	0.5	0.5	0.5	0.5	0.4	0.5	0.4	0.3	0.4	0.4	0.4	0.4	0.4	0.4	0.4	0.3	0.3	0.3	0.3	0.3	0.3	0.4	0.4	0.3	0.3	0.2	0.3	0.3	0.3	0.2	0.3	0.2	0.2	0.2	0.2	0.2	0.2	0.2	0.2	0.2	0.2	0.2
	20-24		0.6	0.6	0.5	0.5	0.5	0.5	0.5	0.6	0.6	0.5	0.5	0.5	0.5	0.5	0.5	0.5	0.5	0.5	0.5	0.4	0.4	0.4	0.4	0.4	0.4	0.3	0.4	0.4	0.4	0.4	0.4	0.3	0.3	0.3	0.3	0.3	0.3	0.3	0.3	0.3	0.3	0.3	0.2	0.2	0.2	0.2	0.2
	25-29		0.6	0.6	0.5	0.6	0.5	0.5	0.5	0.5	0.5	0.4	0.5	0.5	0.5	0.5	0.6	0.5	0.5	0.5	0.4	0.5	0.5	0.4	0.4	0.4	0.4	0.4	0.4	0.4	0.4	0.5	0.3	0.4	0.4	0.4	0.3	0.3	0.4	0.3	0.4	0.3	0.3	0.3	0.3	0.3	0.3	0.3	0.3
	30-34		0.9	0.9	0.8	0.7	0.7	0.8	0.7	0.7	0.6	0.6	0.6	0.6	0.6	0.6	0.6	0.6	0.6	0.6	0.6	0.6	0.5	0.5	0.5	0.5	0.6	0.5	0.6	0.5	0.6	0.5	0.5	0.5	0.5	0.4	0.4	0.4	0.5	0.4	0.4	0.4	0.4	0.4	0.4	0.4	0.4	0.5	0.4
	35-39		1.3	1.3	1.2	1.3	1.3	1.1	1.1	1.1	0.9	0.9	0.9	0.8	0.8	0.9	0.8	0.8	0.8	0.8	0.8	0.7	0.8	0.7	0.8	0.8	0.7	0.8	0.8	0.8	0.7	0.7	0.7	0.7	0.7	0.6	0.6	0.6	0.6	0.6	0.6	0.6	0.6	0.6	0.6	0.6	0.7	0.6	0.6
	40-44		2.2	2.1	2	2.1	2	1.9	1.9	1.8	1.6	1.6	1.4	1.5	1.3	1.4	1.3	1.4	1.3	1.2	1.3	1.1	1.1	1.1	1.1	1.2	1.1	1.1	1.1	1.1	1.1	1.1	1.1	1	1	1	1	0.9	1	0.9	0.9	0.9	0.9	0.9	0.9	0.9	0.9	1	0.9
	45-49		3.6	3.5	3.5	3.5	3.2	3.1	3	2.9	2.6	2.6	2.7	2.4	2.4	2.3	2.4	2.1	2.1	2.1	2.1	1.8	1.9	1.8	1.7	1.8	1.7	1.6	1.7	1.6	1.6	1.6	1.5	1.6	1.6	1.5	1.5	1.5	1.5	1.4	1.5	1.4	1.4	1.3	1.4	1.4	1.4	1.4	1.4
	50-54		5.3	5.4	5	5.4	4.9	4.9	4.8	4.5	4.2	4	3.8	4.2	4	3.8	3.8	3.5	3.5	3.3	3.3	3.2	3.1	3.1	2.8	2.8	2.8	2.8	2.7	2.7	2.3	2.4	2.4	2.5	2.1	2.1	2.2	2.2	2.2	2.1	2.3	2.1	2.2	2	2.1	2	2.1	2.1	2.1
	55-59		8.2	8.2	8	8.1	7.5	7.4	7	6.9	6.4	6.4	6.2	6.2	6.1	5.8	6	5.6	5.5	5.5	5.3	4.9	4.9	4.9	4.7	4.7	4.3	4.5	4.3	4	3.9	4	3.9	3.7	3.5	3.4	3.2	3.3	3.2	3.2	3.2	3.1	3.1	3	3.1	3.1	3.1	3	3
	60-64		12.4	12.4	12	12.4	11.8	11.4	11.2	11.1	10.3	9.7	9.7	10	9.7	9.5	9.1	8.7	8.7	8.6	8.9	8	7.9	7.8	7.5	7.4	7.2	7.1	6.8	6.5	6.2	5.9	5.7	6.1	5.8	5.5	5.4	5.2	5.4	5	4.9	4.8	4.7	4.8	4.7	4.7	4.5	4.5	4.4
	65-69		20.1	19.7	18.9	19.9	18.7	18.4	17.1	16.8	16.1	15.6	15.9	15.9	15.2	15.4	14.9	14.9	14.1	13.7	13.8	13.4	13	12.6	12.1	12.5	11.9	11.4	11.4	10.4	10	10	9.6	9.6	9.2	9.1	8.5	8.2	8.4	8.1	7.9	7.5	7.4	7.5	7.2	7.3	7.1	7	7.1
	70-74		35	33.9	33.1	32.6	30.7	30.1	28.5	28.1	26.7	26.2	25.7	25.6	25.3	25.3	25.7	24.6	24.1	23.4	24.3	22.7	21.6	21.6	20.7	20.5	19.9	19.2	19.1	18.3	17.8	17.1	16.9	16.2	15.3	14.9	14.4	14.2	14.2	13.9	13.4	13.5	13.3	12.7	12.1	12.5	12.2	11.9	12.1
	75-79		61.5	58.8	56.7	57.9	51.6	53.2	50.1	47.9	45.4	45.4	44.5	44.9	42.4	42	43.4	41	41	41.2	41.1	38.9	37.9	37.9	36.1	36.7	35.4	34.9	32.4	31.6	30.7	29.2	28.8	28.8	28.2	27.6	25.8	25.8	25.8	25.4	23.7	23.1	22.4	23.1	21.8	22.7	22.2	21.6	21.8
	80-84		101.4	100.1	97.9	99.2	89	90.8	86.4	83.1	80.7	79.7	76.7	78.5	73.7	75.8	76.7	71	72.7	71.4	73.5	66.7	64.9	67.1	64	65.9	62.9	62.5	62.4	59.7	58.1	55.2	53.9	54.2	51.6	51.6	49.8	49.4	48.8	49.3	46.6	45.9	44.6	45.3	43.7	43.4	43.3	42.1	42.1
	85-89		167.5	162.4	162.8	166.8	150.8	155.2	141.4	139.5	135.3	135.6	131.8	136.1	124.8	126.5	134.2	116.4	119.9	117.7	125.8	117	112.1	116.6	110.7	116.3	112.6	112	111.5	104.1	104.7	104.5	100.2	103	99.6	96.2	95	93.1	94	93.8	90.3	89.5	90	89.7	86.5	87	86.1	83.9	85.1
	© Terms & conditions
	100 and over		280.8	333.4	468.8	433	600.1	308.7	424	460.6	437.6	428.8	580	364.7	333.4	518.2	562.7	317.1	261.9	260.7	293.5	225.7	388.2	436.4	454	568.1	414.5	317	305.3	187.9	210.7	210.9	173.8	223.3	201.1	305.2	299.8	417.6	368.2	418.7	370	409.6	425.7	391.9	376.4	417.3	453.9	525.8	452
	95 - 99		348	379.2	376	371.4	353	345.4	354.5	360.4	322.6	351.4	344	374	324.2	309.8	299.1	273.3	264.4	299.7	321.2	326.4	328.9	313.5	318	319.7	247.9	268.9	271	261	247.8	246.1	236.1	280.1	301.7	285.4	296.9	320.2	324.3	328.9	312.2	325.5	339	342.7	310.8	305.1	308.9	290.2	293.9
	90 - 94		304.5	311.4	283.3	313.7	277.2	296.1	262.2	264.1	257.9	267.9	274.1	279.7	248.8	250.3	267.1	247.8	248.6	254.8	263.9	233.6	240.5	237.6	227.6	238.6	223	242.1	232	226.5	222.6	221.9	208.2	229.5	221.1	218.8	210	214.1	209	223	211.6	210.2	211.6	203.8	195.8	196.9	197.9	192.2	195.3
	85 - 89		215.5	207.2	202.8	223	202.5	207.5	187.7	184.7	183.3	175.6	180.1	187.1	175.3	170.5	186.2	164.8	172.1	165.3	176.6	163.5	150.9	160.5	157.9	164.5	159.1	159.3	152.5	146.3	146.2	142.9	142.4	145.3	138	135.9	124.2	125.8	125.2	130.4	122.7	121.9	122.8	118.2	114.8	114.2	116.4	113.3	111.4
	80 - 84		144.3	141.3	142	145.9	132.8	139.2	129.6	127.6	121.3	123.2	121.2	124.4	115.8	112.6	120.8	110.6	111.4	110.9	114	104.8	105.5	104.6	100.8	102	98.5	101.3	96.9	92.8	87.6	84.9	81	81.6	78.8	77.6	74.3	74.2	73.5	74.3	69.8	68.6	67.9	65.5	63.3	63.1	62.7	61.8	58.9
	75 - 79		97.7	96.9	96.3	98.8	86.8	92.6	84	85.2	80.2	82.3	80.2	82.7	76.9	74	76	72.1	71.4	72.4	72.6	67.5	65.5	66.6	62.7	64.6	58.9	58.6	56	53.9	52.9	51.5	49.1	49.3	46.5	45.7	42.9	41.8	42.3	42	39	37.5	37.7	35.7	34.5	34.1	34	33.3	32.5
	70 - 74		62.5	62.4	61.3	61.8	58.1	58.2	55.3	53.1	52.7	52.2	52	51.9	47.8	47.3	48	45.4	45.3	45	45.2	41.2	39.3	39.8	38	38.4	37	36.4	35	33.5	32.7	30.6	29.3	29	27.8	27	24.4	23.8	23	23.4	22.4	21.8	21.2	20.1	20.1	19.6	19.6	19.3	18.7
	65 - 69		40.5	39.5	39.8	39.6	37.2	37.7	36.1	35.2	33.7	33.5	32.3	33	30.8	29.2	30.1	28.3	27.9	27.2	27.3	26.2	24.9	25.1	23.8	23.9	22.6	21.9	21.1	20	19	18	17.2	16.6	16.3	15.5	15	14.4	14.4	14.1	13.3	13.1	12.6	12.1	12.4	12.1	11.9	11.5	11.5
	60 - 64		25.8	26.2	25.5	26	23.9	24.1	22.7	22.2	21.1	20.9	19.8	19.9	18.9	18.3	18.8	17.9	17.2	17.2	16.6	16	15.4	15.2	14.2	14	13.4	13.2	12.7	11.8	10.9	10.3	10.4	10.1	9.8	9.4	8.9	8.7	8.6	8.4	8.3	7.9	8.1	7.7	7.6	8	7.8	7.6	7.4
	55 - 59		16.5	16	15.5	16.2	15.3	14.9	14	13.8	13.3	13	12.9	12.7	12.2	11.5	11.5	10.7	10.9	10.1	9.9	9.5	8.9	8.7	8.4	8	7.6	7.3	7	6.8	6.7	6.3	6.4	5.8	5.9	5.5	5.5	5.4	5.5	5.3	5.2	5.2	5.3	5	5	5.2	5.2	5.1	4.9
	50 - 54		9.8	9.5	9.5	9.8	9.6	9.1	8.8	8.4	8.3	8.3	7.9	7.5	7.3	6.6	6.7	6.3	6.1	6	5.7	5.4	5.2	5.1	4.9	4.7	4.5	4.4	4.4	4	3.9	3.8	3.6	3.7	3.5	3.6	3.6	3.5	3.6	3.6	3.5	3.5	3.4	3.3	3.3	3.4	3.5	3.4	3.2
	45 - 49		5.9	6	6	6.1	5.8	5.5	5.6	5	5	4.9	4.5	4.5	3.9	3.7	3.8	3.5	3.5	3.4	3.3	3.1	3.1	3	2.9	2.9	2.7	2.7	2.7	2.5	2.5	2.4	2.5	2.6	2.6	2.4	2.4	2.4	2.4	2.4	2.3	2.4	2.2	2.2	2.3	2.2	2.4	2.2	2.3
	40 - 44		3.3	3.4	3.5	3.4	3.3	3.3	3.1	3	2.8	2.8	2.6	2.5	2.3	2.4	2.2	2.3	2.1	2.3	1.9	2.1	2	2	1.9	2	1.9	2	1.9	1.9	1.9	1.9	1.7	1.7	1.8	1.7	1.7	1.7	1.5	1.7	1.7	1.6	1.5	1.5	1.5	1.6	1.7	1.6	1.6
	35 - 39		2.3	2.1	2.1	2.1	2	2	1.9	1.9	1.8	1.7	1.7	1.6	1.4	1.4	1.4	1.4	1.5	1.5	1.7	1.5	1.6	1.5	1.5	1.6	1.6	1.6	1.5	1.5	1.4	1.5	1.4	1.3	1.3	1.2	1.2	1.2	1.3	1.2	1.2	1.2	1.1	1.1	1.1	1.2	1.2	1.1	1.1
	30 - 34		1.5	1.4	1.4	1.5	1.4	1.4	1.3	1.3	1.3	1.2	1.2	1.3	1.2	1.3	1.3	1.3	1.3	1.4	1.4	1.4	1.3	1.4	1.4	1.3	1.4	1.4	1.3	1.5	1.4	1.3	1.2	1.1	1.1	1.2	1.1	1	1	1	1	0.9	0.9	0.8	0.8	0.9	0.9	0.8	0.8
	25 - 29		1.4	1.2	1.3	1.3	1.3	1.2	1.4	1.4	1.4	1.4	1.3	1.4	1.4	1.1	1.3	1.3	1.3	1.5	1.5	1.4	1.3	1.3	1.2	1.2	1.2	1.2	1.3	1.4	1.4	1.3	1.1	1.1	1	1	0.9	0.8	0.9	0.8	0.8	0.7	0.7	0.7	0.7	0.6	0.7	0.7	0.7
	20 - 24		1.8	1.7	1.7	1.7	1.7	1.7	1.8	1.9	1.7	1.6	1.5	1.6	1.5	1.5	1.6	1.5	1.5	1.6	1.4	1.4	1.3	1.2	1.2	1.2	1.3	1.2	1.3	1.3	1.3	1.1	1	0.9	0.9	0.8	0.9	0.8	0.8	0.7	0.7	0.6	0.6	0.6	0.6	0.6	0.6	0.6	0.6
	15 - 19		1.6	1.5	1.5	1.6	1.5	1.5	1.5	1.4	1.3	1.3	1.2	1.3	1.1	1	1.1	1.1	1	1.1	1	0.9	0.9	0.8	0.8	0.8	0.8	0.8	0.9	0.8	0.8	0.7	0.7	0.6	0.6	0.5	0.5	0.5	0.5	0.5	0.5	0.5	0.4	0.4	0.4	0.3	0.4	0.4	0.4
	85 - 89		167.5	162.4	162.8	166.8	150.8	155.2	141.4	139.5	135.3	135.6	131.8	136.1	124.8	126.5	134.2	116.4	119.9	117.7	125.8	117	112.1	116.6	110.7	116.3	112.6	112	111.5	104.1	104.7	104.5	100.2	103	99.6	96.2	95	93.1	94	93.8	90.3	89.5	90	89.7	86.5	87	86.1	83.9	85.1
	80 - 84		101.4	100.1	97.9	99.2	89	90.8	86.4	83.1	80.7	79.7	76.7	78.5	73.7	75.8	76.7	71	72.7	71.4	73.5	66.7	64.9	67.1	64	65.9	62.9	62.5	62.4	59.7	58.1	55.2	53.9	54.2	51.6	51.6	49.8	49.4	48.8	49.3	46.6	45.9	44.6	45.3	43.7	43.4	43.3	42.1	42.1
	75 - 79		61.5	58.8	56.7	57.9	51.6	53.2	50.1	47.9	45.4	45.4	44.5	44.9	42.4	42	43.4	41	41	41.2	41.1	38.9	37.9	37.9	36.1	36.7	35.4	34.9	32.4	31.6	30.7	29.2	28.8	28.8	28.2	27.6	25.8	25.8	25.8	25.4	23.7	23.1	22.4	23.1	21.8	22.7	22.2	21.6	21.8
	70 - 74		35	33.9	33.1	32.6	30.7	30.1	28.5	28.1	26.7	26.2	25.7	25.6	25.3	25.3	25.7	24.6	24.1	23.4	24.3	22.7	21.6	21.6	20.7	20.5	19.9	19.2	19.1	18.3	17.8	17.1	16.9	16.2	15.3	14.9	14.4	14.2	14.2	13.9	13.4	13.5	13.3	12.7	12.1	12.5	12.2	11.9	12.1
	65 - 69		20.1	19.7	18.9	19.9	18.7	18.4	17.1	16.8	16.1	15.6	15.9	15.9	15.2	15.4	14.9	14.9	14.1	13.7	13.8	13.4	13	12.6	12.1	12.5	11.9	11.4	11.4	10.4	10	10	9.6	9.6	9.2	9.1	8.5	8.2	8.4	8.1	7.9	7.5	7.4	7.5	7.2	7.3	7.1	7	7.1
	60 - 64		12.4	12.4	12	12.4	11.8	11.4	11.2	11.1	10.3	9.7	9.7	10	9.7	9.5	9.1	8.7	8.7	8.6	8.9	8	7.9	7.8	7.5	7.4	7.2	7.1	6.8	6.5	6.2	5.9	5.7	6.1	5.8	5.5	5.4	5.2	5.4	5	4.9	4.8	4.7	4.8	4.7	4.7	4.5	4.5	4.4
	55 - 59		8.2	8.2	8	8.1	7.5	7.4	7	6.9	6.4	6.4	6.2	6.2	6.1	5.8	6	5.6	5.5	5.5	5.3	4.9	4.9	4.9	4.7	4.7	4.3	4.5	4.3	4	3.9	4	3.9	3.7	3.5	3.4	3.2	3.3	3.2	3.2	3.2	3.1	3.1	3	3.1	3.1	3.1	3	3
	50 - 54		5.3	5.4	5	5.4	4.9	4.9	4.8	4.5	4.2	4	3.8	4.2	4	3.8	3.8	3.5	3.5	3.3	3.3	3.2	3.1	3.1	2.8	2.8	2.8	2.8	2.7	2.7	2.3	2.4	2.4	2.5	2.1	2.1	2.2	2.2	2.2	2.1	2.3	2.1	2.2	2	2.1	2	2.1	2.1	2.1
	45 - 49		3.6	3.5	3.5	3.5	3.2	3.1	3	2.9	2.6	2.6	2.7	2.4	2.4	2.3	2.4	2.1	2.1	2.1	2.1	1.8	1.9	1.8	1.7	1.8	1.7	1.6	1.7	1.6	1.6	1.6	1.5	1.6	1.6	1.5	1.5	1.5	1.5	1.4	1.5	1.4	1.4	1.3	1.4	1.4	1.4	1.4	1.4
	40 - 44		2.2	2.1	2	2.1	2	1.9	1.9	1.8	1.6	1.6	1.4	1.5	1.3	1.4	1.3	1.4	1.3	1.2	1.3	1.1	1.1	1.1	1.1	1.2	1.1	1.1	1.1	1.1	1.1	1.1	1.1	1	1	1	1	0.9	1	0.9	0.9	0.9	0.9	0.9	0.9	0.9	0.9	1	0.9
	35 - 39		1.3	1.3	1.2	1.3	1.3	1.1	1.1	1.1	0.9	0.9	0.9	0.8	0.8	0.9	0.8	0.8	0.8	0.8	0.8	0.7	0.8	0.7	0.8	0.8	0.7	0.8	0.8	0.8	0.7	0.7	0.7	0.7	0.7	0.6	0.6	0.6	0.6	0.6	0.6	0.6	0.6	0.6	0.6	0.6	0.7	0.6	0.6
	30 - 34		0.9	0.9	0.8	0.7	0.7	0.8	0.7	0.7	0.6	0.6	0.6	0.6	0.6	0.6	0.6	0.6	0.6	0.6	0.6	0.6	0.5	0.5	0.5	0.5	0.6	0.5	0.6	0.5	0.6	0.5	0.5	0.5	0.5	0.4	0.4	0.4	0.5	0.4	0.4	0.4	0.4	0.4	0.4	0.4	0.4	0.5	0.4
	25 - 29		0.6	0.6	0.5	0.6	0.5	0.5	0.5	0.5	0.5	0.4	0.5	0.5	0.5	0.5	0.6	0.5	0.5	0.5	0.4	0.5	0.5	0.4	0.4	0.4	0.4	0.4	0.4	0.4	0.4	0.5	0.3	0.4	0.4	0.4	0.3	0.3	0.4	0.3	0.4	0.3	0.3	0.3	0.3	0.3	0.3	0.3	0.3
	20 - 24		0.6	0.6	0.5	0.5	0.5	0.5	0.5	0.6	0.6	0.5	0.5	0.5	0.5	0.5	0.5	0.5	0.5	0.5	0.5	0.4	0.4	0.4	0.4	0.4	0.4	0.3	0.4	0.4	0.4	0.4	0.4	0.3	0.3	0.3	0.3	0.3	0.3	0.3	0.3	0.3	0.3	0.3	0.2	0.2	0.2	0.2	0.2
	15 - 19		0.7	0.5	0.6	0.5	0.5	0.5	0.5	0.5	0.5	0.4	0.5	0.4	0.3	0.4	0.4	0.4	0.4	0.4	0.4	0.4	0.3	0.3	0.3	0.3	0.3	0.3	0.4	0.4	0.3	0.3	0.2	0.3	0.3	0.3	0.2	0.3	0.2	0.2	0.2	0.2	0.2	0.2	0.2	0.2	0.2	0.2	0.2
	Male musos	Age range	1971	1972	1973	1974	1975	1976	1977	1978	1979	1980	1981	1982	1983	1984	1985	1986	1987	1988	1989	1990	1991	1992	1993	1994	1995	1996	1997	1998	1999	2000	2001	2002	2003	2004	2005	2006	2007	2008	2009	2010	2011	2012	2013	2014	2015	2016	2017
	100 and over	100 and over
	95 - 99	95-99
	90 - 94	Age range
	85 - 89	85-89
	80 - 84	80-84																																												2	3	4	5
	75 - 79	75-79																																							2	3	4	5	6	5	5	7	10
	70 - 74	70-74																																		2	3	4	5	6	5	6	9	12	12	12	12	18	21
	65 - 69	65-69																													2	3	4	5	6	5	6	9	12	12	12	12	20	28	32	38	40	35	29
	60 - 64	60-64																								2	3	4	5	6	5	6	9	12	12	12	14	24	30	36	44	47	40	32	32	34	39	42	48
	55 - 59	55-59																			2	3	4	5	6	5	6	9	12	12	12	14	24	32	40	49	51	43	35	33	36	40	44	49	51	45	39	42	35
	50 - 54	50-54														2	3	4	5	6	5	6	9	12	12	12	14	24	33	41	51	53	45	35	33	36	42	46	52	54	49	41	42	36	35	33	35	29	32
	45 - 49	45-49									2	3	4	5	6	5	6	9	12	14	15	15	25	34	41	51	53	45	37	36	37	43	48	53	56	52	45	46	39	38	34	36	31	33	27	30	30	29	26
	40 - 44	40-44				2	4	5	6	7	5	7	10	13	15	15	17	27	36	42	52	54	46	37	36	38	44	49	54	56	53	46	47	41	40	34	36	31	33	27	30	30	29	26	33	33	37	42	47
	35 - 39	35-39	5	6	7	6	7	10	13	15	16	17	27	36	42	52	54	46	38	37	37	44	49	54	56	53	47	48	42	40	34	36	30	32	26	29	30	29	27	34	34	37	42	47	47	50	50	48	53
	30 - 34	30-34	10	13	15	16	17	28	37	43	53	55	46	38	38	38	44	49	54	55	53	47	48	42	40	35	36	30	32	26	29	29	29	27	34	34	38	43	47	47	50	50	48	53	47	50	42	39	32
	25 - 29	25-29	27	36	42	52	54	46	38	37	37	44	49	54	56	54	48	49	42	39	33	35	29	31	26	29	29	28	26	33	34	36	43	47	46	50	49	47	51	46	49	42	39	32	34	25	30	29	26
	20 - 24	20-24	44	36	36	36	42	45	50	53	52	47	47	41	38	32	32	27	28	24	28	29	28	26	33	33	35	41	44	42	45	45	44	50	45	47	40	37	32	34	23	28	26	24	21	22	17	14	14
	15 - 19	15-19		1	1		1	2	3	3	3	5	2	2	2	2	1		1	2	3	2	2	1	1	3	6	6	5	3	3	3	2	3	4	2	4	4	4	3	3	2	4	3	2	2	1	1	1
		100 or over
			86	92	101	112	125	136	147	158	168	178	185	189	197	200	205	211	216	219	228	235	240	242	251	261	273	284	290	295	305	314	325	337	342	352	358	363	367	370	371	374	378	380	379	381	380	379	379
	Female musos	Age range
	85 - 89	85-89
	80 - 84	80-84
	75 - 79	75-79																																													2	3	4
	70 - 74	70-74																																								2	4	4	6	9	7	8	8
	65 - 69	65-69																																			2	4	5	7	10	8	8	8	8	6	7	9	8
	60 - 64	60-64																														2	4	5	7	10	8	8	8	8	7	8	10	9	9	7	6	2	3
	55 - 59	55-59																									2	4	5	7	10	8	8	8	8	8	9	11	10	9	7	6	2	3	3	4	7	8	8
	50 - 54	50-54																				2	4	6	7	10	8	8	8	8	8	9	11	10	10	8	7	3	4	4	5	8	9	9	8	6	4	7	8
	45 - 49	45-49															2	4	6	8	11	9	9	8	8	8	9	11	10	10	8	7	3	4	4	5	8	9	9	8	6	4	7	8	12	12	14	12	11
	40 - 44	40-44										2	4	6	8	11	9	9	8	8	8	9	11	10	10	8	7	3	4	4	5	8	9	9	8	6	4	7	8	12	12	14	12	11	8	13	14	17	22
	35 - 39	35-39					2	4	6	8	11	9	10	9	9	9	10	11	10	10	8	7	3	4	4	5	8	9	9	8	6	4	7	8	12	12	14	12	11	8	13	14	17	22	23	22	21	20	18
	30 - 34	30-34	4	6	8	11	9	10	9	9	9	10	11	10	10	8	7	3	4	4	5	8	9	9	8	6	4	7	8	12	12	14	12	11	8	13	14	17	22	23	22	21	20	18	25	32	33	35	38
	25 - 29	25-29	10	9	9	9	10	11	10	10	8	7	3	4	4	4	8	9	9	8	6	4	7	8	12	12	14	12	11	8	13	14	16	21	23	22	21	20	18	24	32	33	35	37	33	29	33	32	34
	20 - 24	20-24	11	10	10	8	7	3	4	4	4	7	8	8	7	6	4	6	7	11	11	14	12	11	8	13	14	15	21	22	21	20	20	18	23	31	31	32	35	31	28	30	29	32	35	33	36	37	32
	15 - 19	15-19																																			1	2	3	2	3	2	3	2	3	3	4	3	3
			25	25	27	28	28	28	29	31	32	35	36	37	38	38	40	42	44	49	49	53	55	56	57	62	66	69	76	79	83	86	90	94	103	115	119	125	133	136	145	150	156	163	173	176	188	193	197
	Expected deaths
			Expected deaths in each age bracket for male musicians
	Male	100 and over	0	0	0	0	0	0	0	0	0	0	0	0	0	0	0	0	0	0	0	0	0	0	0	0	0	0	0	0	0	0	0	0	0	0	0	0	0	0	0	0	0	0	0	0	0	0	0
		95 - 99	0	0	0	0	0	0	0	0	0	0	0	0	0	0	0	0	0	0	0	0	0	0	0	0	0	0	0	0	0	0	0	0	0	0	0	0	0	0	0	0	0	0	0	0	0	0	0
		90 - 94	0	0	0	0	0	0	0	0	0	0	0	0	0	0	0	0	0	0	0	0	0	0	0	0	0	0	0	0	0	0	0	0	0	0	0	0	0	0	0	0	0	0	0	0	0	0	0
		85 - 89	0	0	0	0	0	0	0	0	0	0	0	0	0	0	0	0	0	0	0	0	0	0	0	0	0	0	0	0	0	0	0	0	0	0	0	0	0	0	0	0	0	0	0	0	0	0	0
		80 - 84	0	0	0	0	0	0	0	0	0	0	0	0	0	0	0	0	0	0	0	0	0	0	0	0	0	0	0	0	0	0	0	0	0	0	0	0	0	0	0	0	0	0	0	0.1262	0.1881	0.2472	0.2945
		75 - 79	0	0	0	0	0	0	0	0	0	0	0	0	0	0	0	0	0	0	0	0	0	0	0	0	0	0	0	0	0	0	0	0	0	0	0	0	0	0	0.078	0.1125	0.1508	0.1785	0.207	0.1705	0.17	0.2331	0.325
		70 - 74	0	0	0	0	0	0	0	0	0	0	0	0	0	0	0	0	0	0	0	0	0	0	0	0	0	0	0	0	0	0	0	0	0	0.054	0.0732	0.0952	0.115	0.1404	0.112	0.1308	0.1908	0.2412	0.2412	0.2352	0.2352	0.3474	0.3927
		65 - 69	0	0	0	0	0	0	0	0	0	0	0	0	0	0	0	0	0	0	0	0	0	0	0	0	0	0	0	0	0.038	0.054	0.0688	0.083	0.0978	0.0775	0.09	0.1296	0.1728	0.1692	0.1596	0.1572	0.252	0.3388	0.3968	0.4598	0.476	0.4025	0.3335
		60 - 64	0	0	0	0	0	0	0	0	0	0	0	0	0	0	0	0	0	0	0	0	0	0	0	0.028	0.0402	0.0528	0.0635	0.0708	0.0545	0.0618	0.0936	0.1212	0.1176	0.1128	0.1246	0.2088	0.258	0.3024	0.3652	0.3713	0.324	0.2464	0.2432	0.272	0.3042	0.3192	0.3552
		55 - 59	0	0	0	0	0	0	0	0	0	0	0	0	0	0	0	0	0	0	0.0198	0.0285	0.0356	0.0435	0.0504	0.04	0.0456	0.0657	0.084	0.0816	0.0804	0.0882	0.1536	0.1856	0.236	0.2695	0.2805	0.2322	0.1925	0.1749	0.1872	0.208	0.2332	0.245	0.255	0.234	0.2028	0.2142	0.1715
		50 - 54	0	0	0	0	0	0	0	0	0	0	0	0	0	0.0132	0.0201	0.0252	0.0305	0.036	0.0285	0.0324	0.0468	0.0612	0.0588	0.0564	0.063	0.1056	0.1452	0.164	0.1989	0.2014	0.162	0.1295	0.1155	0.1296	0.1512	0.161	0.1872	0.1944	0.1715	0.1435	0.1428	0.1188	0.1155	0.1122	0.1225	0.0986	0.1024
		45 - 49	0	0	0	0	0	0	0	0	0.01	0.0147	0.018	0.0225	0.0234	0.0185	0.0228	0.0315	0.042	0.0476	0.0495	0.0465	0.0775	0.102	0.1189	0.1479	0.1431	0.1215	0.0999	0.09	0.0925	0.1032	0.12	0.1378	0.1456	0.1248	0.108	0.1104	0.0936	0.0912	0.0782	0.0864	0.0682	0.0726	0.0621	0.066	0.072	0.0638	0.0598
		40 - 44	0	0	0	0.0068	0.0132	0.0165	0.0186	0.021	0.014	0.0196	0.026	0.0325	0.0345	0.036	0.0374	0.0621	0.0756	0.0966	0.0988	0.1134	0.092	0.074	0.0684	0.076	0.0836	0.098	0.1026	0.1064	0.1007	0.0874	0.0799	0.0697	0.072	0.0578	0.0612	0.0527	0.0495	0.0459	0.051	0.048	0.0435	0.039	0.0495	0.0528	0.0629	0.0672	0.0752
		35 - 39	0.0115	0.0126	0.0147	0.0126	0.014	0.02	0.0247	0.0285	0.0288	0.0289	0.0459	0.0576	0.0588	0.0728	0.0756	0.0644	0.057	0.0555	0.0629	0.066	0.0784	0.081	0.084	0.0848	0.0752	0.0768	0.063	0.06	0.0476	0.054	0.042	0.0416	0.0338	0.0348	0.036	0.0348	0.0351	0.0408	0.0408	0.0444	0.0462	0.0517	0.0517	0.06	0.06	0.0528	0.0583
		30 - 34	0.015	0.0182	0.021	0.024	0.0238	0.0392	0.0481	0.0559	0.0689	0.066	0.0552	0.0494	0.0456	0.0494	0.0572	0.0637	0.0702	0.077	0.0742	0.0658	0.0624	0.0588	0.056	0.0455	0.0504	0.042	0.0416	0.039	0.0406	0.0377	0.0348	0.0297	0.0374	0.0408	0.0418	0.043	0.047	0.047	0.05	0.045	0.0432	0.0424	0.0376	0.045	0.0378	0.0312	0.0256
		25 - 29	0.0378	0.0432	0.0546	0.0676	0.0702	0.0552	0.0532	0.0518	0.0518	0.0616	0.0637	0.0756	0.0784	0.0594	0.0624	0.0637	0.0546	0.0585	0.0495	0.049	0.0377	0.0403	0.0312	0.0348	0.0348	0.0336	0.0338	0.0462	0.0476	0.0468	0.0473	0.0517	0.046	0.05	0.0441	0.0376	0.0459	0.0368	0.0392	0.0294	0.0273	0.0224	0.0238	0.015	0.021	0.0203	0.0182
		20 - 24	0.0792	0.0612	0.0612	0.0612	0.0714	0.0765	0.09	0.1007	0.0884	0.0752	0.0705	0.0656	0.057	0.048	0.0512	0.0405	0.042	0.0384	0.0392	0.0406	0.0364	0.0312	0.0396	0.0396	0.0455	0.0492	0.0572	0.0546	0.0585	0.0495	0.044	0.045	0.0405	0.0376	0.036	0.0296	0.0256	0.0238	0.0161	0.0168	0.0156	0.0144	0.0126	0.0132	0.0102	0.0084	0.0084
		15 - 19	0	0.0015	0.0015	0	0.0015	0.003	0.0045	0.0042	0.0039	0.0065	0.0024	0.0026	0.0022	0.002	0.0011	0	0.001	0.0022	0.003	0.0018	0.0018	0.0008	0.0008	0.0024	0.0048	0.0048	0.0045	0.0024	0.0024	0.0021	0.0014	0.0018	0.0024	0.001	0.002	0.002	0.002	0.0015	0.0015	0.001	0.0016	0.0012	0.0008	0.0006	0.0004	0.0004	0.0004
	Male overall		0.1435	0.1367	0.153	0.1722	0.1941	0.2104	0.2391	0.2621	0.2658	0.2725	0.2817	0.3058	0.2999	0.2993	0.3278	0.3511	0.3729	0.4118	0.4254	0.444	0.4686	0.4928	0.5081	0.5554	0.5862	0.65	0.6953	0.715	0.7617	0.7861	0.8474	0.8966	0.9446	0.9902	1.0486	1.1369	1.2242	1.2683	1.3503	1.3943	1.5392	1.6124	1.6968	1.8625	1.9631	2.1063	2.2207
	Male cancer		0.01466	0.014632	0.016524	0.018984	0.021648	0.025916	0.030096	0.033616	0.035868	0.037304	0.039948	0.043904	0.043468	0.048712	0.054811	0.061496	0.067443	0.075868	0.081321	0.086967	0.126413	0.138265	0.144223	0.16264	0.174465	0.204874	0.228012	0.236206	0.258604	0.272601	0.305537	0.326311	0.350481	0.36798	0.395469	0.438387	0.474897	0.495424	0.529275	0.547169	0.605813	0.632042	0.668812	0.720379	0.752689	0.792958	0.821663
	Expected deaths		Expected deaths in each age bracket for female musicians
		100 and over	0	0	0	0	0	0	0	0	0	0	0	0	0	0	0	0	0	0	0	0	0	0	0	0	0	0	0	0	0	0	0	0	0	0	0	0	0	0	0	0	0	0	0	0	0	0	0
	Female	95 - 99	0	0	0	0	0	0	0	0	0	0	0	0	0	0	0	0	0	0	0	0	0	0	0	0	0	0	0	0	0	0	0	0	0	0	0	0	0	0	0	0	0	0	0	0	0	0	0
		90 - 94	0	0	0	0	0	0	0	0	0	0	0	0	0	0	0	0	0	0	0	0	0	0	0	0	0	0	0	0	0	0	0	0	0	0	0	0	0	0	0	0	0	0	0	0	0	0	0
		85 - 89	0	0	0	0	0	0	0	0	0	0	0	0	0	0	0	0	0	0	0	0	0	0	0	0	0	0	0	0	0	0	0	0	0	0	0	0	0	0	0	0	0	0	0	0	0	0	0
		80 - 84	0	0	0	0	0	0	0	0	0	0	0	0	0	0	0	0	0	0	0	0	0	0	0	0	0	0	0	0	0	0	0	0	0	0	0	0	0	0	0	0	0	0	0	0	0	0	0
		75 - 79	0	0	0	0	0	0	0	0	0	0	0	0	0	0	0	0	0	0	0	0	0	0	0	0	0	0	0	0	0	0	0	0	0	0	0	0	0	0	0	0	0	0	0	0	0.0444	0.0648	0.0872
		70 - 74	0	0	0	0	0	0	0	0	0	0	0	0	0	0	0	0	0	0	0	0	0	0	0	0	0	0	0	0	0	0	0	0	0	0	0	0	0	0	0	0.027	0.0532	0.0508	0.0726	0.1125	0.0854	0.0952	0.0968
		65 - 69	0	0	0	0	0	0	0	0	0	0	0	0	0	0	0	0	0	0	0	0	0	0	0	0	0	0	0	0	0	0	0	0	0	0	0.017	0.0328	0.042	0.0567	0.079	0.06	0.0592	0.06	0.0576	0.0438	0.0497	0.063	0.0568
		60 - 64	0	0	0	0	0	0	0	0	0	0	0	0	0	0	0	0	0	0	0	0	0	0	0	0	0	0	0	0	0	0.0118	0.0228	0.0305	0.0406	0.055	0.0432	0.0416	0.0432	0.04	0.0343	0.0384	0.047	0.0432	0.0423	0.0329	0.027	0.009	0.0132
		55 - 59	0	0	0	0	0	0	0	0	0	0	0	0	0	0	0	0	0	0	0	0	0	0	0	0	0.0086	0.018	0.0215	0.028	0.039	0.032	0.0312	0.0296	0.028	0.0272	0.0288	0.0363	0.032	0.0288	0.0224	0.0186	0.0062	0.009	0.0093	0.0124	0.0217	0.024	0.024
		50 - 54	0	0	0	0	0	0	0	0	0	0	0	0	0	0	0	0	0	0	0	0.0064	0.0124	0.0186	0.0196	0.028	0.0224	0.0224	0.0216	0.0216	0.0184	0.0216	0.0264	0.025	0.021	0.0168	0.0154	0.0066	0.0088	0.0084	0.0115	0.0168	0.0198	0.018	0.0168	0.012	0.0084	0.0147	0.0168
		45 - 49	0	0	0	0	0	0	0	0	0	0	0	0	0	0	0.0048	0.0084	0.0126	0.0168	0.0231	0.0162	0.0171	0.0144	0.0136	0.0144	0.0153	0.0176	0.017	0.016	0.0128	0.0112	0.0045	0.0064	0.0064	0.0075	0.012	0.0135	0.0135	0.0112	0.009	0.0056	0.0098	0.0104	0.0168	0.0168	0.0196	0.0168	0.0154
		40 - 44	0	0	0	0	0	0	0	0	0	0.0032	0.0056	0.009	0.0104	0.0154	0.0117	0.0126	0.0104	0.0096	0.0104	0.0099	0.0121	0.011	0.011	0.0096	0.0077	0.0033	0.0044	0.0044	0.0055	0.0088	0.0099	0.009	0.008	0.006	0.004	0.0063	0.008	0.0108	0.0108	0.0126	0.0108	0.0099	0.0072	0.0117	0.0126	0.017	0.0198
		35 - 39	0	0	0	0	0.0026	0.0044	0.0066	0.0088	0.0099	0.0081	0.009	0.0072	0.0072	0.0081	0.008	0.0088	0.008	0.008	0.0064	0.0049	0.0024	0.0028	0.0032	0.004	0.0056	0.0072	0.0072	0.0064	0.0042	0.0028	0.0049	0.0056	0.0084	0.0072	0.0084	0.0072	0.0066	0.0048	0.0078	0.0084	0.0102	0.0132	0.0138	0.0132	0.0147	0.012	0.0108
		30 - 34	0.0036	0.0054	0.0064	0.0077	0.0063	0.008	0.0063	0.0063	0.0054	0.006	0.0066	0.006	0.006	0.0048	0.0042	0.0018	0.0024	0.0024	0.003	0.0048	0.0045	0.0045	0.004	0.003	0.0024	0.0035	0.0048	0.006	0.0072	0.007	0.006	0.0055	0.004	0.0052	0.0056	0.0068	0.011	0.0092	0.0088	0.0084	0.008	0.0072	0.01	0.0128	0.0132	0.0175	0.0152
		25 - 29	0.006	0.0054	0.0045	0.0054	0.005	0.0055	0.005	0.005	0.004	0.0028	0.0015	0.002	0.002	0.002	0.0048	0.0045	0.0045	0.004	0.0024	0.002	0.0035	0.0032	0.0048	0.0048	0.0056	0.0048	0.0044	0.0032	0.0052	0.007	0.0048	0.0084	0.0092	0.0088	0.0063	0.006	0.0072	0.0072	0.0128	0.0099	0.0105	0.0111	0.0099	0.0087	0.0099	0.0096	0.0102
		20 - 24	0.0066	0.006	0.005	0.004	0.0035	0.0015	0.002	0.0024	0.0024	0.0035	0.004	0.004	0.0035	0.003	0.002	0.003	0.0035	0.0055	0.0055	0.0056	0.0048	0.0044	0.0032	0.0052	0.0056	0.0045	0.0084	0.0088	0.0084	0.008	0.008	0.0054	0.0069	0.0093	0.0093	0.0096	0.0105	0.0093	0.0084	0.009	0.0087	0.0096	0.007	0.0066	0.0072	0.0074	0.0064
		15 - 19	0	0	0	0	0	0	0	0	0	0	0	0	0	0	0	0	0	0	0	0	0	0	0	0	0	0	0	0	0	0	0	0	0	0	0.0002	0.0006	0.0006	0.0004	0.0006	0.0004	0.0006	0.0004	0.0006	0.0006	0.0008	0.0006	0.0006
	Female all		0.0162	0.0168	0.0159	0.0171	0.0174	0.0194	0.0199	0.0225	0.0217	0.0236	0.0267	0.0282	0.0291	0.0333	0.0355	0.0391	0.0414	0.0463	0.0508	0.0498	0.0568	0.0589	0.0594	0.069	0.0732	0.0813	0.0893	0.0944	0.1007	0.1102	0.1185	0.1254	0.1325	0.143	0.1502	0.1673	0.1834	0.1868	0.2054	0.2151	0.244	0.2428	0.2639	0.284	0.3146	0.3516	0.3732
	Female cancer		0.001728	0.001992	0.00204	0.002292	0.00246	0.00304	0.00314	0.003612	0.003572	0.003964	0.00468	0.00492	0.00516	0.00606	0.006284	0.00692	0.00732	0.00812	0.009212	0.010008	0.017637	0.019109	0.019294	0.02299	0.024256	0.028058	0.029949	0.032528	0.035261	0.039296	0.044097	0.046676	0.048756	0.052831	0.056224	0.063391	0.068681	0.071687	0.077736	0.08043	0.089998	0.088631	0.095956	0.100537	0.110935	0.124068	0.132376
	Total	Expected deaths	0.1597	0.1535	0.1689	0.1893	0.2115	0.2298	0.259	0.2846	0.2875	0.2961	0.3084	0.334	0.329	0.3326	0.3633	0.3902	0.4143	0.4581	0.4762	0.4938	0.5254	0.5517	0.5675	0.6244	0.6594	0.7313	0.7846	0.8094	0.8624	0.8963	0.9659	1.022	1.0771	1.1332	1.1988	1.3042	1.4076	1.4551	1.5557	1.6094	1.7832	1.8552	1.9607	2.1465	2.2777	2.4579	2.5939
	Cancer	Expected deaths	0.016388	0.016624	0.018564	0.021276	0.024108	0.028956	0.033236	0.037228	0.03944	0.041268	0.044628	0.048824	0.048628	0.054772	0.061095	0.068416	0.074763	0.083988	0.090533	0.096975	0.14405	0.157374	0.163517	0.18563	0.198721	0.232932	0.257961	0.268734	0.293865	0.311897	0.349634	0.372987	0.399237	0.420811	0.451693	0.501778	0.543578	0.567111	0.607011	0.627599	0.695811	0.720673	0.764768	0.820916	0.863624	0.917026	0.954039
		Aust population	12800000	13056360	13312850	13569470	13826220	14083100	14340110	14597250	14854520	15111920	15369450	15627110	15884900	16142820	16400870	16659050	16917360	17175800	17434370	17693070	17951900	18210860	18469950	18729170	18988520	19248000	19507610	19767350	20027220	20287220	20547350	20807610	21068000	21328520	21589170	21849950	22110860	22371900	22633070	22894370	23155800	23417360	23679050	23940870	24202820	24464900	24727110
		Actual deaths	0	0	0	0	0	0	0	1	0	1	0	0	1	0	1	1	1	0	2	0	1	2	0	0	0	0	1	1	0	0	3	0	1	0	1	3	4	2	5	2	2	3	6	3	3	3	6
		Musician population	86	92	101	112	125	136	147	158	168	178	185	189	197	200	205	211	216	219	228	235	240	242	251	261	273	284	290	295	305	314	325	337	342	352	358	363	367	370	371	374	378	380	379	381	380	379	379
		Risk ratio	0	0	0	0	0	0	0	3.5137	0	3.37724	0	0	3.03951	0	2.75255	2.56279	2.41371	0	4.19992	0	1.90331	3.62516	0	0	0	0	1.27453	1.23548	0	0	3.10591	0	0.928419	0	0.834168	2.30026	2.84172	1.37448	3.21399	1.2427	1.12158	1.61708	3.06013	1.39762	1.31712	1.22055	2.31312
		95% CIs
												2.2399										3.8999										7.0124										12.729
												15111920										17693070										20287220										22894370
												2										6										5										21
												178										235										314										374
												0.892897										1.5385										0.713023										1.64978
[truncated: 9 more columns]

## Sheet: Lifeexpectancycalcs
	Male Gen Pop							Male cricket							Male football							Male music							Female Gen							Female Music								1970s
	Decade	1971-80	1981-90	1991-00	2001-10	2011-22		Decade	1971-80	1981-90	1991-00	2001-10	2011-22		Decade	1971-80	1981-90	1991-00	2001-10	2011-22		Decade	1971-80	1981-90	1991-00	2001-10	2011-22		Decade	1971-80	1981-90	1991-00	2001-10	2011-22		Decade	1971-80	1981-90	1991-00	2001-10	2011-22		Age	Male Gen	M Cricket	M Football	M Music	Fem Gen	F Music
																						Decade	1971-80	1981-90	1991-00	2001-10	2011-22
	· 20	0.00198	0.0016	0.00118	0.00077	0.0006		· 20	0.0003762	0.000304	0.0002242	0.0001463	0.000114		· 20	0.0007128	0.000576	0.0004248	0.0002772	0.000216		· 20	0.0010692	0.000864	0.0006372	0.0004158	0.000324		· 20	0.00056	0.00053	0.00044	0.00033	0.000266667		· 20	0.0009016	0.0008533	0.0007084	0.0005313	0.000429333		20	0.00198	0.0003762	0.0007128	0.0010692	0.00056	0.0009016
	· 21	0.00385626	0.00313753	0.00239856	0.00159935	0.00119131		· 21	0.000733265	0.000596511	0.000455948	0.000303977	0.000226404		· 21	0.00138912	0.00113008	0.000863813	0.000575916	0.000428954		· 21	0.00208331	0.00169488	0.00129558	0.000863811	0.000643396		· 21	0.0010997	0.00100974	0.000809835	0.000609904	0.000491607		· 21	0.00177021	0.00162544	0.00130367	0.000981851	0.000791428		21	0.00385626	0.000733265	0.00138912	0.00208331	0.0010997	0.00177021
	· 22	0.00557959	0.00466272	0.00364555	0.00232816	0.00177395		· 22	0.00106172	0.000887037	0.000693339	0.000442634	0.000337212		· 22	0.00201105	0.00168026	0.00131342	0.000838562	0.000638864		· 22	0.00301556	0.00251968	0.0019697	0.00125766	0.000958194		· 22	0.00159914	0.00148926	0.0012195	0.000899726	0.000724827		· 22	0.00257378	0.00239697	0.0019629	0.00144829	0.0011668		22	0.00557959	0.00106172	0.00201105	0.00301556	0.00159914	0.00257378
	· 23	0.00713086	0.0060761	0.00494081	0.00317615	0.00237289		· 23	0.00135781	0.0011566	0.000940168	0.000604061	0.000451174		· 23	0.00257152	0.0021906	0.00178081	0.0011443	0.000854726		· 23	0.00385542	0.00328454	0.00267032	0.00171608	0.00128188		· 23	0.00210832	0.00197853	0.00161901	0.00119945	0.000991299		· 23	0.00339276	0.00318399	0.00260563	0.00193058	0.00159563		23	0.00713086	0.00135781	0.00257152	0.00385542	0.00210832	0.00339276
	· 24	0.00859038	0.00751727	0.00613487	0.00403336	0.00301303		· 24	0.00163673	0.00143178	0.00116795	0.00076736	0.000573035		· 24	0.00309936	0.00271145	0.00221204	0.00145354	0.00108553		· 24	0.00464616	0.00406497	0.00331659	0.00217966	0.00162794		· 24	0.0026871	0.00246756	0.0019984	0.00150908	0.0012244		· 24	0.00432338	0.00397037	0.00321584	0.00242872	0.00197069		24	0.00859038	0.00163673	0.00309936	0.00464616	0.0026871	0.00432338
	· 25	0.00997836	0.00889679	0.00738715	0.00488983	0.00365276		· 25	0.00190229	0.0016955	0.00140707	0.000930632	0.000694882		· 25	0.0036018	0.00321049	0.00266464	0.00176268	0.00131628		· 25	0.00539864	0.00481251	0.00399473	0.00264303	0.00197387		· 25	0.0031658	0.00292642	0.00241756	0.00183858	0.00147409		· 25	0.00509283	0.00470804	0.00388987	0.00295871	0.0023724		25	0.00997836	0.00190229	0.0036018	0.00539864	0.0031658	0.00509283
	· 26	0.0112951	0.0102348	0.0087073	0.0057754	0.00431699		· 26	0.00215451	0.00195156	0.00165942	0.00109957	0.00082146		· 26	0.00407887	0.00369493	0.00314216	0.00208251	0.00155596		· 26	0.00611296	0.00553799	0.00471006	0.00312234	0.00233316		· 26	0.00371405	0.0034449	0.00285649	0.00217795	0.00174868		· 26	0.00597378	0.00554128	0.00459551	0.0035045	0.00281409		26	0.0112951	0.00215451	0.00407887	0.00611296	0.00371405	0.00597378
	· 27	0.0125704	0.011561	0.00996623	0.00667013	0.00497247		· 27	0.00239908	0.00220567	0.00190032	0.00127038	0.000946441		· 27	0.00454137	0.00417555	0.00359792	0.00240582	0.00179259		· 27	0.00680529	0.00625759	0.00539262	0.0036068	0.00268783		· 27	0.00424206	0.00392324	0.00329523	0.00252718	0.00203152		· 27	0.00682194	0.00630979	0.00530064	0.004066	0.00326897		27	0.0125704	0.00239908	0.00454137	0.00680529	0.00424206	0.00682194
	· 28	0.0138245	0.0128856	0.0111741	0.00758392	0.00566069		· 28	0.0026398	0.00245971	0.00213168	0.00144496	0.00107773		· 28	0.00499649	0.00465593	0.00403554	0.00273622	0.00204114		· 28	0.00748641	0.00697666	0.00604787	0.00410179	0.00306033		· 28	0.00476981	0.00441131	0.00373377	0.00285635	0.00229765		· 28	0.00766942	0.0070937	0.00600526	0.00459514	0.0036969		28	0.0138245	0.0026398	0.00499649	0.00748641	0.00476981	0.00766942
	· 29	0.0151163	0.0142083	0.0124793	0.00855635	0.00638987		· 29	0.00288805	0.00271368	0.00238194	0.00163088	0.00121692		· 29	0.00546573	0.00513608	0.00450882	0.00308803	0.0023046		· 29	0.00818852	0.0076952	0.00675636	0.00462878	0.00345511		· 29	0.00536692	0.00491906	0.00419204	0.00324523	0.00260527		· 29	0.00862794	0.00790896	0.00674139	0.00522015	0.00419147		29	0.0151163	0.00288805	0.00546573	0.00818852	0.00536692	0.00862794
	· 30	0.0163474	0.0154602	0.0138124	0.00952783	0.00717647		· 30	0.00312486	0.00295432	0.00263783	0.00181677	0.00136715		· 30	0.00591327	0.00559094	0.00499263	0.00343972	0.00258895		· 30	0.00885798	0.00837573	0.00748043	0.00515549	0.00388113		· 30	0.00602337	0.0053967	0.0046999	0.00364393	0.00292111		· 30	0.00968133	0.00867566	0.00755694	0.00586079	0.00469916		30	0.0163474	0.00312486	0.00591327	0.00885798	0.00602337	0.00968133
	· 31	0.0176655	0.0167303	0.0151635	0.0105677	0.00792935		· 31	0.00337866	0.0031987	0.00289744	0.00201591	0.00151104		· 31	0.00639281	0.00605274	0.00548336	0.00381641	0.00286124		· 31	0.00957516	0.0090665	0.00821469	0.00571953	0.00428904		· 31	0.00670917	0.00597357	0.00519755	0.00405242	0.0032867		· 31	0.0107814	0.00960135	0.00835585	0.00651697	0.00528671		31	0.0176655	0.00337866	0.00639281	0.00957516	0.00670917	0.0107814
	· 32	0.01908	0.0180282	0.0165423	0.0116659	0.0087726		· 32	0.00365134	0.0034487	0.00316267	0.00222638	0.00167229		· 32	0.00690789	0.00652506	0.0059846	0.00421448	0.00316636		· 32	0.0103453	0.00977283	0.00896447	0.00631548	0.00474607		· 32	0.00746404	0.00651034	0.00574468	0.0045006	0.00370199		· 32	0.0119917	0.0104624	0.00923393	0.00723675	0.00595399		32	0.01908	0.00365134	0.00690789	0.0103453	0.00746404	0.0119917
	· 33	0.020414	0.019344	0.0178601	0.0127628	0.0096234		· 33	0.00390879	0.00370242	0.00341646	0.00243681	0.0018351		· 33	0.00739411	0.00700431	0.0064641	0.00461238	0.00347438		· 33	0.0110721	0.0104894	0.00968157	0.00691106	0.00520737		· 33	0.00825803	0.0070965	0.00633128	0.00495851	0.00410051		· 33	0.0132642	0.0114024	0.010175	0.00797195	0.00659414		33	0.020414	0.00390879	0.00739411	0.0110721	0.00825803	0.0132642
	· 34	0.0219128	0.0206483	0.0192645	0.0138487	0.010556		· 34	0.00419836	0.00395418	0.00368723	0.00264529	0.00201369		· 34	0.00794084	0.00747975	0.00697557	0.00500654	0.0038122		· 34	0.0118892	0.0112	0.0104463	0.00750093	0.00571321		· 34	0.00913072	0.00772201	0.00691753	0.00546598	0.00454866		· 34	0.0146621	0.012405	0.0111152	0.0087865	0.00731386		34	0.0219128	0.00419836	0.00794084	0.0118892	0.00913072	0.0146621
	· 35	0.0235755	0.0220291	0.0206865	0.0149828	0.0115042		· 35	0.00452	0.00422102	0.00396172	0.00286321	0.0021954		· 35	0.00854797	0.00798356	0.00749393	0.00541846	0.00415589		· 35	0.0127962	0.0119529	0.0112211	0.00811727	0.00622775		· 35	0.010072	0.00841661	0.00755312	0.00599308	0.00506297		· 35	0.016169	0.0135181	0.0121342	0.00963229	0.00813959		35	0.0235755	0.00452	0.00854797	0.0127962	0.010072	0.016169
	· 36	0.0253134	0.0233493	0.0221947	0.0161746	0.0125668		· 36	0.00485666	0.00447644	0.00425316	0.00309245	0.00239921		· 36	0.00918328	0.00846567	0.00804418	0.00585169	0.00454128		· 36	0.0137451	0.0126731	0.0120434	0.00876535	0.00680464		· 36	0.0110618	0.00912062	0.00825775	0.0065696	0.0055936		· 36	0.0177528	0.0146457	0.0132634	0.0105571	0.00899127		36	0.0253134	0.00485666	0.00918328	0.0137451	0.0110618	0.0177528
	· 37	0.027214	0.0247654	0.0236712	0.0173944	0.013653		· 37	0.00522536	0.0047507	0.00453884	0.00332732	0.0026077		· 37	0.00987882	0.00898324	0.00858341	0.00629546	0.00493547		· 37	0.0147836	0.0134462	0.012849	0.00942903	0.00739458		· 37	0.0122188	0.00993313	0.00900157	0.00717558	0.00614881		· 37	0.0196028	0.0159465	0.014455	0.0115288	0.00988209		37	0.027214	0.00522536	0.00987882	0.0147836	0.0122188	0.0196028
	· 38	0.0293344	0.026316	0.025165	0.0186717	0.0147708		· 38	0.00563739	0.00505136	0.00482822	0.0035735	0.00282248		· 38	0.0106558	0.00955049	0.00912948	0.00676051	0.00534146		· 38	0.0159433	0.0142932	0.0136645	0.0101244	0.00800206		· 38	0.0134929	0.0108044	0.00979438	0.00791024	0.0067948		· 38	0.0216385	0.0173408	0.0157243	0.0127064	0.0109182		38	0.0293344	0.00563739	0.0106558	0.0159433	0.0134929	0.0216385
	· 39	0.0316153	0.0280297	0.0267735	0.020016	0.0159695		· 39	0.00608137	0.00538408	0.00514021	0.00383286	0.00305299		· 39	0.0114928	0.010178	0.00971806	0.00725036	0.00577712		· 39	0.017192	0.0152301	0.0145434	0.0108567	0.0086538		· 39	0.0149232	0.0118134	0.0106262	0.00864439	0.00749831		· 39	0.0239221	0.0189545	0.0170555	0.0138826	0.0120462		39	0.0316153	0.00608137	0.0114928	0.017192	0.0149232	0.0239221
	· 40	0.033949	0.0298084	0.0283988	0.0214566	0.0172733		· 40	0.00689578	0.00600293	0.00570509	0.00433075	0.00350211		· 40	0.012541	0.010975	0.0104457	0.00789247	0.00635674		· 40	0.0220001	0.0188884	0.0178842	0.0138084	0.0113202		· 40	0.0164204	0.0128609	0.0115265	0.00946717	0.00821787		· 40	0.0263105	0.0206287	0.0184956	0.0152003	0.0131993		40	0.033949	0.00689578	0.012541	0.0220001	0.0164204	0.0263105
	· 41	0.0365668	0.0317294	0.0301768	0.0229733	0.0187228		· 41	0.0078108	0.00667208	0.00632374	0.00485546	0.00400185		· 41	0.0137184	0.0118367	0.0112425	0.00856907	0.00700161		· 41	0.02738	0.0228318	0.0215326	0.0169113	0.0142805		· 41	0.0180037	0.0139763	0.0125248	0.0103685	0.00900301		· 41	0.0288339	0.0224105	0.0200916	0.0166431	0.0144571		41	0.0365668	0.0078108	0.0137184	0.02738	0.0180037	0.0288339
	· 42	0.0397073	0.0339467	0.0320389	0.0245267	0.0201865		· 42	0.00891053	0.00744548	0.00697241	0.00539343	0.00450699		· 42	0.0151331	0.0128324	0.0120778	0.00926267	0.00765334		· 42	0.0338162	0.0273742	0.0253463	0.0200843	0.0172653		· 42	0.0199575	0.0152877	0.0135715	0.0112691	0.00988664		· 42	0.0319445	0.0245037	0.0217639	0.0180837	0.0158719		42	0.0397073	0.00891053	0.0151331	0.0338162	0.0199575	0.0319445
	· 43	0.0431738	0.036439	0.0340135	0.0263116	0.0217868		· 43	0.010127	0.00831615	0.00766118	0.00601226	0.00505981		· 43	0.0166974	0.013953	0.0129646	0.0100604	0.00836649		· 43	0.040896	0.032468	0.0293826	0.0237245	0.0205235		· 43	0.0220642	0.0167549	0.0147454	0.0122973	0.0108355		· 43	0.0352943	0.0268437	0.0236381	0.0197277	0.0173902		43	0.0431738	0.010127	0.0166974	0.040896	0.0220642	0.0352943
	· 44	0.0469814	0.0390887	0.0361194	0.0282004	0.0234986		· 44	0.0114664	0.00924335	0.0083967	0.00666789	0.0056518		· 44	0.0184193	0.0151461	0.0139113	0.0109054	0.00913005		· 44	0.0486438	0.0378685	0.033678	0.027569	0.024003		· 44	0.0243619	0.0183477	0.0160065	0.0134035	0.0119071		· 44	0.0389432	0.0293818	0.0256502	0.0214953	0.019104		44	0.0469814	0.0114664	0.0184193	0.0486438	0.0243619	0.0389432
	· 45	0.0511362	0.0419038	0.0383653	0.0302508	0.0253783		· 45	0.0129318	0.0102303	0.00918225	0.00738049	0.00630259		· 45	0.0203023	0.0164157	0.0149223	0.0118236	0.0099693		· 45	0.057063	0.0435899	0.0382486	0.031734	0.0278169		· 45	0.0268198	0.0201244	0.0173743	0.0146565	0.012994		· 45	0.0428405	0.03221	0.0278306	0.023496	0.0208412		45	0.0511362	0.0129318	0.0203023	0.057063	0.0268198	0.0428405
	· 46	0.0559079	0.045247	0.0408271	0.0324229	0.0273356		· 46	0.0146198	0.0114047	0.0100447	0.00813647	0.00698111		· 46	0.0224703	0.0179259	0.0160319	0.0127976	0.0108441		· 46	0.0666888	0.0503637	0.0432465	0.0361368	0.0317802		· 46	0.0295731	0.0221428	0.0188875	0.0160162	0.0141948		· 46	0.0471996	0.0354194	0.0302409	0.0256655	0.0227592		46	0.0559079	0.0146198	0.0224703	0.0666888	0.0295731	0.0471996
	· 47	0.0610996	0.048693	0.0433976	0.0347645	0.0295078		· 47	0.0164623	0.012618	0.0109467	0.00895257	0.00773514		· 47	0.0248358	0.0194857	0.0171922	0.0138487	0.0118161		· 47	0.0771063	0.0573206	0.0484514	0.0408719	0.0361696		· 47	0.0326872	0.0244014	0.020575	0.0174922	0.015542		· 47	0.0521212	0.0390063	0.0329264	0.0280185	0.0249093		47	0.0610996	0.0164623	0.0248358	0.0771063	0.0326872	0.0521212
	· 48	0.0667498	0.0526495	0.0462386	0.0373414	0.0318854		· 48	0.0184753	0.0140145	0.0119454	0.00985223	0.00856169		· 48	0.0274185	0.0212803	0.0184765	0.0150072	0.0128814		· 48	0.0883791	0.0652776	0.0541878	0.0460701	0.0409629		· 48	0.0359748	0.0267134	0.0224065	0.019074	0.0170105		· 48	0.0573068	0.0426726	0.0358378	0.0305379	0.0272511		48	0.0667498	0.0184753	0.0274185	0.0883791	0.0359748	0.0573068
	· 49	0.0732713	0.0569398	0.0493095	0.0400558	0.0344347		· 49	0.0208077	0.0155329	0.0130271	0.0108016	0.00944934		· 49	0.0304094	0.0232308	0.019867	0.0162294	0.0140251		· 49	0.101308	0.0738681	0.060369	0.0515304	0.0460892		· 49	0.0396463	0.0293311	0.0244496	0.0207808	0.0185996		· 49	0.0630856	0.0468177	0.039082	0.0332536	0.0297828		49	0.0732713	0.0208077	0.0304094	0.101308	0.0396463	0.0630856
	· 50	0.0800906	0.0619833	0.0528743	0.0429357	0.0371462		· 50	0.0248433	0.018482	0.0150997	0.0124634	0.0110071		· 50	0.034762	0.026418	0.022109	0.0180297	0.0157141		· 50	0.111359	0.0813937	0.0657239	0.0558556	0.0501609		· 50	0.0436013	0.0323012	0.0267127	0.0226412	0.0202762		· 50	0.0692961	0.0515131	0.042671	0.0362108	0.0324513		50	0.0800906	0.0248433	0.034762	0.111359	0.0436013	0.0692961
	· 51	0.0873286	0.0672149	0.0567381	0.0460463	0.0400586		· 51	0.0291407	0.0215485	0.0173499	0.0142607	0.0126825		· 51	0.0393954	0.0297311	0.0245426	0.0199764	0.0175303		· 51	0.121985	0.089178	0.0715164	0.0605198	0.0545279		· 51	0.0477021	0.0353684	0.0291264	0.0246252	0.0221376		· 51	0.0757191	0.0563529	0.046493	0.0393606	0.035411		51	0.0873286	0.0291407	0.0393954	0.121985	0.0477021	0.0757191
	· 52	0.0958677	0.0732753	0.0608876	0.0493753	0.0432104		· 52	0.0342289	0.0251094	0.0197709	0.0161872	0.0144978		· 52	0.0448791	0.0335774	0.0271605	0.0220628	0.0194981		· 52	0.134468	0.098169	0.0777237	0.0655033	0.0592463		· 52	0.0524993	0.038908	0.0318639	0.0267515	0.0240933		· 52	0.0832131	0.0619271	0.0508214	0.0427321	0.0385168		52	0.0958677	0.0342289	0.0448791	0.134468	0.0524993	0.0832131
	· 53	0.104914	0.0800454	0.0655728	0.0531111	0.0466229		· 53	0.0396418	0.0290992	0.0225098	0.0183524	0.0164662		· 53	0.05071	0.0378854	0.0301214	0.0244071	0.0216313		· 53	0.147628	0.108178	0.0847162	0.0710853	0.0643464		· 53	0.0574146	0.0428286	0.034797	0.0291065	0.0262647		· 53	0.090868	0.0680876	0.0554509	0.0464613	0.0419611		53	0.104914	0.0396418	0.05071	0.147628	0.0574146	0.090868
	· 54	0.114961	0.0874372	0.0705893	0.057069	0.0503647		· 54	0.0456801	0.0334693	0.0254489	0.0206502	0.0186279		· 54	0.0572113	0.0426024	0.0332979	0.0268947	0.0239737		· 54	0.162166	0.119065	0.0921833	0.0769871	0.0699281		· 54	0.0628511	0.0469628	0.0379048	0.0316308	0.0286097		· 54	0.0993079	0.0745671	0.060347	0.0504526	0.0456756		54	0.114961	0.0456801	0.0572113	0.162166	0.0628511	0.0993079
	· 55	0.125505	0.0954338	0.0762104	0.0615193	0.0543846		· 55	0.052049	0.0382143	0.0287502	0.0232388	0.0209544		· 55	0.0640647	0.047722	0.0368649	0.0296964	0.0264941		· 55	0.177334	0.130791	0.100527	0.0836087	0.0759124		· 55	0.0685735	0.0513554	0.0413966	0.0343615	0.0311272		· 55	0.108159	0.0814336	0.0658373	0.0547635	0.0496576		55	0.125505	0.052049	0.0640647	0.177334	0.0685735	0.108159
	· 56	0.137172	0.104318	0.082351	0.0661642	0.0587501		· 56	0.0591339	0.0435066	0.0323664	0.0259463	0.0234855		· 56	0.071684	0.0534295	0.0407709	0.032626	0.0292356		· 56	0.19401	0.143759	0.109612	0.0905028	0.0823968		· 56	0.0748569	0.0562401	0.0451634	0.0372871	0.0338076		· 56	0.117842	0.0890477	0.0717466	0.059374	0.0538905		56	0.137172	0.0591339	0.071684	0.19401	0.0748569	0.117842
	· 57	0.149769	0.114324	0.0892853	0.0713364	0.0634797		· 57	0.0668293	0.0494926	0.036462	0.028968	0.0262334		· 57	0.0799541	0.059882	0.0451934	0.0358948	0.0322112		· 57	0.211889	0.15829	0.119836	0.0981595	0.089405		· 57	0.0816805	0.0615708	0.0493829	0.0405311	0.0367143		· 57	0.128314	0.0973303	0.0783501	0.0644767	0.0584728		57	0.149769	0.0668293	0.0799541	0.211889	0.0816805	0.128314
	· 58	0.163701	0.125355	0.0969947	0.0769998	0.0685521		· 58	0.0753963	0.0561264	0.0410309	0.0322847	0.0291871		· 58	0.0891542	0.0670286	0.050125	0.0394819	0.0354088		· 58	0.231509	0.174213	0.131157	0.106519	0.0969014		· 58	0.0890763	0.0673777	0.0539452	0.0440998	0.0398448		· 58	0.139611	0.106321	0.0854708	0.0700782	0.0633991		58	0.163701	0.0753963	0.0891542	0.231509	0.0890763	0.139611
	· 59	0.179042	0.13745	0.105503	0.0832192	0.0740629		· 59	0.0848989	0.0634386	0.0460929	0.035937	0.0324036		· 59	0.0993505	0.0749012	0.0555864	0.0434305	0.0388901		· 59	0.252926	0.191559	0.143594	0.11567	0.105023		· 59	0.0971859	0.0738483	0.0590526	0.0479799	0.0432212		· 59	0.151937	0.116302	0.0934186	0.0761546	0.0687016		59	0.179042	0.0848989	0.0993505	0.252926	0.0971859	0.151937
	· 60	0.195256	0.150094	0.114843	0.0901752	0.0801273		· 60	0.0955678	0.0715416	0.0519716	0.0402536	0.0361428		· 60	0.111452	0.0841255	0.0622941	0.0483667	0.0431706		· 60	0.279764	0.213116	0.15986	0.127881	0.11569		· 60	0.10583	0.0806717	0.0645092	0.0523014	0.0468728		· 60	0.165005	0.126782	0.101882	0.0829059	0.0744239		60	0.195256	0.0955678	0.111452	0.279764	0.10583	0.165005
	· 61	0.211894	0.163629	0.125259	0.0976147	0.0865119		· 61	0.106607	0.0802692	0.0585569	0.0448848	0.0400901		· 61	0.123951	0.0940475	0.0698009	0.0536591	0.0476869		· 61	0.306846	0.235909	0.177841	0.140858	0.126861		· 61	0.11469	0.0878771	0.0705035	0.0568399	0.0508678		· 61	0.178317	0.137799	0.111145	0.089976	0.0806699		61	0.211894	0.106607	0.123951	0.306846	0.11469	0.178317
	· 62	0.23087	0.17908	0.136748	0.105678	0.0934537		· 62	0.119307	0.0903009	0.0658562	0.0499216	0.0443942		· 62	0.138302	0.105435	0.0781125	0.0594106	0.0526082		· 62	0.337195	0.261577	0.197477	0.154828	0.138936		· 62	0.124959	0.0963199	0.076924	0.0620169	0.0552099		· 62	0.193653	0.150645	0.121028	0.0980171	0.0874408		62	0.23087	0.119307	0.138302	0.337195	0.124959	0.193653
	· 63	0.251353	0.195627	0.149213	0.114616	0.101023		· 63	0.133155	0.101125	0.0738196	0.0555256	0.0491018		· 63	0.153917	0.117702	0.0871693	0.0658044	0.0579873		· 63	0.36929	0.288644	0.218547	0.170197	0.15202		· 63	0.136245	0.105389	0.0842035	0.0674653	0.0597998		· 63	0.210388	0.164364	0.132185	0.106451	0.0945782		63	0.251353	0.133155	0.153917	0.36929	0.136245	0.210388
	· 64	0.272947	0.213311	0.162734	0.124323	0.109158		· 64	0.147921	0.112791	0.0825106	0.0616368	0.0541788		· 64	0.170525	0.130899	0.0970404	0.0727708	0.063784		· 64	0.402356	0.317084	0.24112	0.18675	0.165984		· 64	0.148042	0.115404	0.0917448	0.0735626	0.0647669		· 64	0.22774	0.179421	0.143685	0.115856	0.102279		64	0.272947	0.147921	0.170525	0.402356	0.148042	0.22774
	· 65	0.296266	0.232659	0.177559	0.135051	0.117894		· 65	0.164061	0.125673	0.0921036	0.0684221	0.0596518		· 65	0.18863	0.145441	0.10792	0.0804979	0.0700278		· 65	0.43719	0.347619	0.265543	0.204877	0.180869		· 65	0.160781	0.125945	0.100104	0.0799713	0.0701675		· 65	0.246319	0.195161	0.156369	0.125701	0.110625		65	0.296266	0.164061	0.18863	0.43719	0.160781	0.246319
	· 66	0.319094	0.252471	0.193736	0.146882	0.127339		· 66	0.180072	0.139	0.102649	0.0759435	0.0655926		· 66	0.206539	0.160452	0.119861	0.0890535	0.0767991		· 66	0.47038	0.378249	0.291796	0.224663	0.196831		· 66	0.174061	0.137304	0.10952	0.0870907	0.0759861		· 66	0.265509	0.211997	0.170574	0.136592	0.119585		66	0.319094	0.180072	0.206539	0.47038	0.174061	0.265509
	· 67	0.344819	0.274566	0.211567	0.159718	0.137395		· 67	0.198367	0.154027	0.114368	0.0841502	0.0719458		· 67	0.22694	0.177338	0.133106	0.098377	0.0840336		· 67	0.506742	0.411652	0.320255	0.245883	0.213674		· 67	0.189063	0.150116	0.119656	0.0950021	0.0824226		· 67	0.286967	0.230833	0.185769	0.148635	0.129458		67	0.344819	0.198367	0.22694	0.506742	0.189063	0.286967
	· 68	0.37128	0.29735	0.230743	0.173535	0.14857		· 68	0.217485	0.169715	0.12709	0.0930397	0.0790403		· 68	0.248186	0.194919	0.147456	0.108462	0.0921036		· 68	0.542951	0.445242	0.35029	0.268437	0.232211		· 68	0.205378	0.16356	0.130923	0.103577	0.0894337		· 68	0.310041	0.250413	0.202538	0.161619	0.140166		68	0.37128	0.217485	0.248186	0.542951	0.205378	0.310041
	· 69	0.399933	0.322579	0.251221	0.18855	0.160495		· 69	0.238542	0.18732	0.140816	0.102767	0.086651		· 69	0.271499	0.21459	0.162903	0.119482	0.100751		· 69	0.580812	0.481437	0.381703	0.292609	0.251778		· 69	0.22327	0.178851	0.143148	0.113028	0.0972253		· 69	0.335023	0.272468	0.220587	0.175844	0.152011		69	0.399933	0.238542	0.271499	0.580812	0.22327	0.335023
	· 70	0.428637	0.348536	0.2734	0.205179	0.173469		· 70	0.263335	0.208514	0.158138	0.115278	0.0962505		· 70	0.298354	0.23778	0.18201	0.133383	0.111453		· 70	0.598829	0.499294	0.398154	0.305643	0.262184		· 70	0.242192	0.195129	0.156733	0.123312	0.105838		· 70	0.361079	0.295682	0.24047	0.191223	0.165034		70	0.428637	0.263335	0.298354	0.598829	0.242192	0.361079
	· 71	0.457881	0.375954	0.297185	0.222833	0.187646		· 71	0.289005	0.231187	0.176901	0.128651	0.106793		· 71	0.326033	0.2625	0.202649	0.148214	0.12319		· 71	0.617274	0.51823	0.415849	0.31951	0.273571		· 71	0.261884	0.212786	0.171222	0.134764	0.115343		· 71	0.387768	0.320551	0.261467	0.208228	0.179323		71	0.457881	0.289005	0.326033	0.617274	0.261884	0.387768
	· 72	0.490147	0.405986	0.322359	0.242194	0.203082		· 72	0.317821	0.256375	0.196973	0.143425	0.118336		· 72	0.356956	0.289854	0.224661	0.164564	0.13602		· 72	0.637733	0.539063	0.434646	0.334753	0.285992		· 72	0.284706	0.232515	0.187629	0.147217	0.125721		· 72	0.418195	0.347953	0.284988	0.226569	0.194819		72	0.490147	0.317821	0.356956	0.637733	0.284706	0.418195
	· 73	0.522903	0.436545	0.34943	0.263505	0.22005		· 73	0.34767	0.282415	0.218816	0.159822	0.131103		· 73	0.388807	0.318008	0.248536	0.182669	0.150186		· 73	0.658636	0.560375	0.454934	0.351574	0.299672		· 73	0.309294	0.253378	0.205313	0.161046	0.137272		· 73	0.450331	0.376479	0.310025	0.246752	0.211945		73	0.522903	0.34767	0.388807	0.658636	0.309294	0.450331
	· 74	0.556488	0.468801	0.378147	0.286349	0.238373		· 74	0.37894	0.310386	0.242289	0.177562	0.144987		· 74	0.421973	0.348102	0.274099	0.202206	0.165562		· 74	0.680227	0.582989	0.476558	0.369658	0.314475		· 74	0.33589	0.275922	0.224656	0.176576	0.150173		· 74	0.484337	0.406782	0.337037	0.269187	0.230912		74	0.556488	0.37894	0.421973	0.680227	0.33589	0.484337
	· 75	0.590641	0.502086	0.407985	0.311058	0.258358		· 75	0.411526	0.339802	0.267042	0.196945	0.160248		· 75	0.4563	0.379582	0.300944	0.223492	0.182425		· 75	0.702343	0.606478	0.49913	0.389286	0.330662		· 75	0.364659	0.300298	0.245611	0.193376	0.164431		· 75	0.520219	0.43892	0.365856	0.293181	0.251684		75	0.590641	0.411526	0.4563	0.702343	0.364659	0.520219
	· 76	0.624828	0.53636	0.439839	0.337715	0.280229		· 76	0.445011	0.370741	0.293899	0.218097	0.177093		· 76	0.491317	0.412497	0.32994	0.246646	0.200995		· 76	0.724673	0.630829	0.523345	0.410538	0.348423		· 76	0.394992	0.326436	0.268567	0.2117	0.180176		· 76	0.556991	0.472645	0.396885	0.319014	0.27438		76	0.624828	0.445011	0.491317	0.724673	0.394992	0.556991
	· 77	0.658137	0.570611	0.473259	0.366598	0.303932		· 77	0.478575	0.402389	0.322596	0.241314	0.195528		· 77	0.526139	0.445947	0.360764	0.271968	0.221261		· 77	0.746642	0.655346	0.548894	0.433658	0.367731		· 77	0.42538	0.354352	0.293744	0.232207	0.19752		· 77	0.592704	0.507821	0.430268	0.347513	0.299087		77	0.658137	0.478575	0.526139	0.746642	0.42538	0.592704
	· 78	0.692514	0.606263	0.507638	0.397433	0.329908		· 78	0.514302	0.43618	0.352721	0.26646	0.215951		· 78	0.562887	0.481409	0.392939	0.299284	0.243645		· 78	0.769535	0.681071	0.575347	0.458457	0.388963		· 78	0.459336	0.385083	0.321026	0.254933	0.216896		· 78	0.631317	0.545511	0.465648	0.37858	0.326326		78	0.692514	0.514302	0.562887	0.769535	0.459336	0.631317
	· 79	0.725629	0.642381	0.543771	0.430481	0.35789		· 79	0.549955	0.471393	0.385097	0.293859	0.238225		· 79	0.599201	0.518075	0.427304	0.328909	0.267973		· 79	0.791838	0.707378	0.603344	0.48517	0.411924		· 79	0.495443	0.418043	0.350491	0.279907	0.238272		· 79	0.670799	0.584714	0.502909	0.412082	0.355923		79	0.725629	0.549955	0.599201	0.791838	0.495443	0.670799
	· 80	0.757192	0.677268	0.580523	0.465024	0.388418		· 80	0.594057	0.515296	0.427288	0.330308	0.269027		· 80	0.638919	0.558556	0.467041	0.363946	0.297916							0.429811		· 80	0.532145	0.452683	0.382994	0.307514	0.262115		· 80	0.709196	0.624487	0.542889	0.448342	0.388367		80	0.757192	0.594057	0.638919	0	0.532145	0.709196
	· 81	0.786311	0.710877	0.618035	0.501414	0.421233		· 81	0.635516	0.558243	0.470907	0.369074	0.302382		· 81	0.676214	0.598122	0.508092	0.401188	0.330326							0.468283		· 81	0.569016	0.48784	0.41705	0.337796	0.288548		· 81	0.745962	0.66329	0.583455	0.487141	0.42363		81	0.786311	0.635516	0.676214	0	0.569016	0.745962
	· 82	0.815661	0.74466	0.656134	0.539218	0.456542		· 82	0.678181	0.602172	0.515856	0.409782	0.33858		· 82	0.714538	0.638545	0.550355	0.440268	0.365478							0.508397		· 82	0.608695	0.526156	0.453165	0.371115	0.318124		· 82	0.783427	0.703811	0.624924	0.528643	0.462185		82	0.815661	0.678181	0.714538	0	0.608695	0.783427
	· 83	0.843425	0.777881	0.693114	0.578907	0.493558		· 83	0.719516	0.646237	0.560197	0.453044	0.376901		· 83	0.751609	0.679039	0.592003	0.481767	0.402667							0.549274		· 83	0.64896	0.565985	0.491683	0.407068	0.350696		· 83	0.819125	0.743851	0.667373	0.57197	0.503519		83	0.843425	0.719516	0.751609	0	0.64896	0.819125
	· 84	0.86917	0.80917	0.730057	0.619308	0.533017		· 84	0.758802	0.688656	0.605292	0.497702	0.418199		· 84	0.786793	0.717965	0.634311	0.524566	0.442716							0.590689		· 84	0.689934	0.606773	0.532132	0.445909	0.386602		· 84	0.852914	0.782568	0.709932	0.617063	0.547691		84	0.86917	0.758802	0.786793	0	0.689934	0.852914
	· 85	0.89169	0.838049	0.765621	0.660746	0.574209		· 85	0.794194	0.728749	0.649552	0.544236	0.461849		· 85	0.818427	0.754704	0.675788	0.569117	0.485014									· 85	0.729592	0.647416	0.574042	0.486993	0.425598		· 85	0.882988	0.818707	0.751696	0.662721	0.593944		85	0.89169	0.794194	0.818427	0	0.729592	0.882988
	· 86	0.912433	0.864445	0.799693	0.701623	0.617413		· 86	0.827804	0.766381	0.692919	0.590982	0.508302		· 86	0.84841	0.789126	0.716368	0.613818	0.529983									· 86	0.768595	0.688426	0.61714	0.530453	0.467423		· 86	0.909978	0.852588	0.792089	0.708669	0.641495		86	0.912433	0.827804	0.84841	0	0.768595	0.909978
	· 87	0.929973	0.889271	0.831433	0.741736	0.660969		· 87	0.857249	0.802795	0.734348	0.63778	0.555919		· 87	0.874616	0.822373	0.755071	0.658512	0.57603									· 87	0.80368	0.727978	0.661032	0.575962	0.512586		· 87	0.931771	0.882652	0.830391	0.754071	0.690385		87	0.929973	0.857249	0.874616	0	0.80368	0.931771
	· 88	0.944907	0.910095	0.860484	0.780445	0.70421		· 88	0.883244	0.83436	0.773285	0.684007	0.60411		· 88	0.897698	0.851133	0.79139	0.702591	0.622572									· 88	0.835859	0.765709	0.703383	0.623461	0.559782		· 88	0.949627	0.908809	0.86447	0.798358	0.738588		88	0.944907	0.883244	0.897698	0	0.835859	0.949627
	· 89	0.958145	0.929406	0.886759	0.816865	0.747565		· 89	0.907187	0.864634	0.809632	0.728618	0.653476		· 89	0.918909	0.878656	0.825219	0.745063	0.670183									· 89	0.866759	0.802844	0.745096	0.670646	0.608684		· 89	0.964752	0.932023	0.895083	0.838988	0.78527		89	0.958145	0.907187	0.918909	0	0.866759	0.964752
	· 90	0.968795	0.945583	0.91023	0.851061	0.788883		· 90	0.927329	0.891039	0.843209	0.771749	0.701733		· 90	0.936705	0.902598	0.856403	0.786047	0.716647									· 90	0.893288	0.83648	0.785184	0.717624	0.658945		· 90	0.975946	0.950653	0.921615	0.875933	0.829581		90	0.968795	0.927329	0.936705	0	0.893288	0.975946
	· 91	0.976916	0.958971	0.930245	0.881575	0.827478		· 91	0.943474	0.91386	0.872946	0.811514	0.748125		· 91	0.950922	0.923233	0.883955	0.823757	0.761232									· 91	0.916093	0.867453	0.822777	0.763139	0.709099		· 91	0.984151	0.965659	0.943667	0.908096	0.869865		91	0.976916	0.943474	0.950922	0	0.916093	0.984151
	· 92	0.983679	0.969918	0.94707	0.908374	0.862905		· 92	0.957634	0.933446	0.899021	0.847784	0.792121		· 92	0.96335	0.940886	0.908047	0.858068	0.803425									· 92	0.935944	0.895591	0.857377	0.806463	0.75746		· 92	0.990136	0.977353	0.961344	0.935147	0.90462		92	0.983679	0.957634	0.96335	0	0.935944	0.990136
	· 93	0.989006	0.97851	0.96071	0.930835	0.893967		· 93	0.969439	0.949625	0.921178	0.879498	0.832193		· 93	0.973676	0.955423	0.928454	0.887988	0.841759									· 93	0.952574	0.919976	0.887495	0.845496	0.802993		· 93	0.994212	0.985836	0.974468	0.956197	0.933378		93	0.989006	0.969439	0.973676	0	0.952574	0.994212
	· 94	0.99266	0.984909	0.971356	0.94933	0.920527		· 94	0.978113	0.962421	0.939349	0.906877	0.867974		· 94	0.98123	0.966873	0.945139	0.91374	0.875891									· 94	0.965811	0.940432	0.913268	0.88019	0.844627		· 94	0.996769	0.991649	0.983874	0.972023	0.955967		94	0.99266	0.978113	0.98123	0	0.965811	0.996769
	· 95	0.995141	0.989573	0.979332	0.964017	0.942195		· 95	0.984435	0.972319	0.953733	0.9298	0.898627		· 95	0.986712	0.975698	0.958299	0.935226	0.905039									· 95	0.976007	0.956665	0.934733	0.90979	0.881424		· 95	0.998301	0.995298	0.99029	0.983146	0.972699		95	0.995141	0.984435	0.986712	0	0.976007	0.998301
	· 96	0.996968	0.992808	0.985073	0.975066	0.959305		· 96	0.989418	0.979628	0.964706	0.948096	0.924174		· 96	0.991015	0.982189	0.968298	0.952312	0.929247									· 96	0.983772	0.969144	0.952223	0.933939	0.912952		· 96	0.999175	0.997473	0.994459	0.990412	0.984328		96	0.996968	0.989418	0.991015	0	0.983772	0.999175
	· 97	0.998007	0.995157	0.989435	0.98287	0.972606		· 97	0.992511	0.98529	0.973542	0.961877	0.945277		· 97	0.993671	0.987197	0.976319	0.965128	0.949167									· 97	0.989294	0.97845	0.965928	0.953142	0.938685		· 97	0.999616	0.99869	0.996999	0.994899	0.991745		97	0.998007	0.992511	0.993671	0	0.989294	0.999616
	· 98	0.998738	0.9966	0.992527	0.98835	0.982059		· 98	0.994839	0.989059	0.980238	0.972244	0.961372		· 98	0.995662	0.990512	0.982369	0.974726	0.964289									· 98	0.993119	0.985049	0.97669	0.967663	0.958307		· 98	0.999835	0.99933	0.998513	0.997442	0.995969		98	0.998738	0.994839	0.995662	0	0.993119	0.999835
	· 99	0.999209	0.997832	0.994197	0.991917	0.988664		· 99	0.996465	0.992467	0.984019	0.979478	0.973475		· 99	0.997046	0.993497	0.985779	0.981395	0.975609									· 99	0.995604	0.990739	0.983971	0.978284	0.97291		· 99	0.999929	0.99974	0.999263	0.998786	0.998216		99	0.999209	0.996465	0.997046	0	0.995604	0.999929
	100+ years	0.99955	0.998582	0.995988	0.994395	0.993507		100+ years	0.997751	0.994722	0.988328	0.984861	0.98311		100+ years	0.998134	0.995462	0.989647	0.986335	0.984572									100+ years	0.998318	0.995058	0.990609	0.986979	0.98529		100+ years	1	0.999943	0.999749	0.999562	0.999521		100	0.99955	0.997751	0.998134	0	0.998318	1

## Sheet: Rock and pop final cohort
Wikipedia name	Wikipedia details	Solo/Band	Sex	Born	Auto born	Debut	Age at debut	Auto debut	Died	Age at death	Cause death	DrugHx	Alive July 2023	Category
Johnny O'Keefe	John Michael O'Keefe (19 January 1935 – 6 October 1978) was an Australian rock and roll singer whose career began in the early 1950s. A pioneer of Rock...	Solo	M	1935		1952	17		1978	43	Drug OD	Yes	No	Both
Warren Williams (rock musician)	Warren Williams, is an Australian rock musician. In the 1950s, he was a pioneer of Australian rock music, forming the group Warren Williams and the Squares...	Solo	M		1935	1955							Yes	both
David Le'aupepe	David Immanuel Menachem Sasagi Le’aupepe is an Australian singer, songwriter, guitarist and frontman of alternative rock band Gang of Youths, which he...	Solo	M		1936	1956							Yes	Australian rock muscians
Peter Doyle (singer)	Peter John Doyle (28 July 1949 – 13 October 2001) was an Australian pop singer who had success with a number of Top 40 hits in Australia in the 1960s,...	Solo	M	1949		1958	9		2001	52	cancer (throat)		No	Australian pop musicians
Ray Hoff	Raymond Terrence Charles Hough (born 29 December 1942), who performed as Ray Hoff, was an Australian rock 'n' roll and R&B singer from the late 1950s to...	Solo	M	1942		1958	16						Yes	Australian rock muscians
Carl Groszmann	Carl Arnold Groszmann was an Australian songwriter and musician. Also performing as 'Carl Keats', he was the guitarist in the 1960s Australian group Steve...	Solo	M		1940	1960							Yes	Australian rock muscians
Frankie Davidson	Francis Joseph Davidson OAM (12 January 1934 − 22 July 2022) was an Australian entertainer who had several hit records in the 1960s, appeared on many TV...	Solo	M	1934		1960	26		2022	88	Unknown		2022	Australian pop musicians
Darryl Cotton	Darryl Grant Cotton (4 September 1949 – 27 July 2012) was an Australian pop, rock singer-songwriter, television presenter and actor. He was a founding...	Solo	M	1949		1965	16		2012	63	Cancer (liver)		No	Australian pop musicians
Doug Parkinson	Douglas John Parkinson (30 October 1946 – 15 March 2021) was an Australian pop and rock singer. He led the bands Strings and Things/A Sound (1965), the...	Solo	M	1946		1965	19		2021	75	Unknown		No	Australian pop musicians
Roger Hicks (rock musician)	Roger Hicks (born Roger Glanville-Hicks) is an Australian rock musician active for a few years in the late 1960s. Early in life, he also trained as a classical...	Solo	M		1945	1965							Yes	Australian rock muscians
Terry Wilkins	Terry Wilkins is an Australian-born Canadian musician, composer and producer. A native of Sydney, Australia, Wilkins early performances saw him playing...	Solo	M	1947		1965							Yes	Australian rock muscians
Vince Melouney	Vincent Melouney (born 18 August 1945) is an Australian guitarist, singer and songwriter. He is best known as an official member of the Bee Gees from 1967...	Solo	M	1945		1967	22						Yes	Australian rock muscians
Colin Burgess (musician)	Colin John Burgess (born 16 November 1946) is an Australian rock musician who was the drummer in The Masters Apprentices from 1968 to 1972. He was later...	Solo	M	1946		1968	22		2023				Yes	Australian rock muscians
John Prior (musician)	John David Prior is an Australian musician, composer and producer recognized for his work with Matt Finish, Adrian Belew (King Crimson), Mick Taylor (The...	Solo	M	1960		1968	8						Yes	Australian rock muscians
Mark Kennedy (musician)	Mark Kennedy (born 20 August 1951) is an Australian musician who has been the drummer for several artists including Spectrum (1969–70), Doug Parkinson...	Solo	M	1951		1969	18						Yes	Australian rock muscians
Ray Arnott	Ray Arnott is an Australian rock drummer, singer-songwriter, he was a member of Spectrum (1970–1973), which had a number one hit with "I'll Be Gone" ....	Solo	M		1950	1970							Yes	Australian rock muscians
Rhys Clark	Rhys Edward Clark (born 17 September 1946) is a New Zealand drummer who, since moving to the United States in 1970, has played with such artists as Hoyt...	Solo	M	1946		1970	24						Yes	Australian rock muscians
Richard Brewster	Richard (Rick) Brewster-Jones is an Australian guitarist who has played in a number of Australian rock bands, including The Angels. His father and grandfather...	Solo	M		1950	1970		20					Yes	Australian rock muscians
Russell Dunlop	Russell James Dunlop (21 October 1945 – 16 May 2009) was an Australian musician, singer-songwriter and record producer-engineer. From the late 1970s he...	Solo	M	1945		1970	25		2009	64	Cardiac arrest		No	Australian rock muscians
Wayne Duncan (musician)	Wayne Ian Duncan (31 May 1944 – 4 December 2016) was an Australian rock musician. In 1970 he was a founding member of the doo-wop band, Daddy Cool, providing...	Solo	M	1944		1970	26		2016	72	stroke		No	Australian rock muscians
Ted Mulry	Martin Albert Mulry (2 September 1947 – 1 September 2001) professionally known as Ted Mulry, was an English-born Australian singer, songwriter, bass player...	Solo	M	1947		1971	24		2001	54	Cancer (brain)		No	both
Graeme Strachan	Graeme Ronald Strachan (pronounced "Strawn") (2 January 1952 – 29 August 2001), professionally billed and known as "Shirley" Strachan or Shirl, was an...	Solo	M	1952		1972	20		2001	49	Air crash		No	Both
Les Gock	Leslie Gock (born 1954) is an Australian musician, producer and sound designer. He joined the glam rock band Hush in 1972. Gock played lead guitar, and...	Solo	M	1954		1972	18						Yes	Australian rock muscians
Owen Orford	Owen Orford is an Australian booking agent and concert tour promoter. Orford transitioned from lead singer in Australian touring bands Finch, Contraband...	Solo	M		1952	1972		20					Yes	Australian rock muscians
Rex Goh	Goh Tee Haut, known professionally as Rex Goh, (born 5 May 1951) is a Singaporean-born Australian rock guitarist. In 1972 Goh moved to Australia. He has...	Solo	M	1951		1972	21						Yes	Australian rock muscians
Dallas Royall	Dallas Leslie "Digger" Royall (1949 – 1991) was an Australian hard rock drummer. He was a member of Band of Talabene (1973), Buster Brown (1975) and Rose...	Solo	M	1949		1973	24		1991	42	Cancer	Yes	No	Australian rock muscians
Dave Evans (singer)	Dave Evans is an Australian singer. He was the original lead singer for the Australian hard rock band AC/DC in 1973–1974 and sang on their debut single...	Solo	M		1953	1973							Yes	Australian rock muscians
Peter Garrett	Peter Robert Garrett AM (born 16 April 1953) is an Australian musician, environmentalist, activist and former politician. In 1973, Garrett became the lead...	Solo	M	1953		1973	20						Yes	Australian rock muscians
Christie Allen	Christie Allen (born June Dorothy Allen; 24 July 1954 – 12 August 2008) was an English-born Australian pop singer who had a successful career in Australia...	Solo	F	1954		1974	20		2008	54	Cancer (pancreatic)		No	Australian pop musicians
Peter Clack	Peter Clack is an Australian drummer – for ten months he was an early member of hard rock band AC/DC. In April 1974 he joined Malcolm Young (rhythm guitar)...	Solo	M		1954	1974							Yes	Australian rock muscians
Rob Younger	Rob Younger (born Robert Kent Younger) is an Australian rock musician, vocalist, songwriter and producer. He is a founding mainstay of the punk rock group...	Solo	M		1954	1974		20					Yes	Australian rock muscians
Michael Sheridan (musician)	Michael Sheridan is an Australian guitarist. Having played and recorded with an array of artists his versatility in original music spans the styles of...	Solo	M		1955	1975		20					Yes	Australian rock muscians
Paul Matters	Paul Matters (14 October 1952 – 14 October 2020) was a bassist for the Australian rock band AC/DC in 1975, joining the group after the recording of their...	Solo	M	1952		1975	23		2020	68	Heart disease		No	Australian rock muscians
Ash Wednesday (musician)	Ash Wednesday is an Australian musician, who played in JAB, Models and Einstürzende Neubauten. Wednesday was a founding member of JAB, an Australian punk...	Solo	M		1956	1976							Yes	Australian rock muscians
Bruce Haymes	Bruce Geoffrey Haymes is an Australian musician. Since 1976 Haymes has been a member of numerous bands including Avalanche (1978), Richard Clapton Band...	Solo	M		1956	1976							Yes	Australian rock muscians
Peter Wells (guitarist)	Peter William "Pete" Wells (31 December 1946 – 27 March 2006) was the founder and slide guitarist in Australian hard rock band, Rose Tattoo, from 1976...	Solo	M	1946		1976	30		2006	60	Cancer (prostate)		No	Australian rock muscians
Richard Grossman (bassist)	Richard Grossman is an Australian rock musician who has played bass guitar for two iconic bands: Divinyls and Hoodoo Gurus. Hoodoo Gurus' status on the...	Solo	M		1956	1976							Yes	Australian rock muscians
Roddy Radalj	Rodney John "Roddy" Radalj is a Croatian-born Australian musician and singer-songwriter. He has provided guitar, bass guitar and vocals in several influential...	Solo	M	1961		1976	15						Yes	Australian rock muscians
Bob Spencer	Robert F. Spencer (born 5 September 1957) is an Australian rock guitarist. He was a latter day member of Skyhooks (1977–1980) and the Angels (1986–1992)...	Solo	M	1957		1977	20						Yes	Australian rock muscians
John Trotter (drummer)	John Trotter (born 1966, Newcastle Upon Tyne, England) is an English and Australian drummer. He began playing the drums aged 11. He studied with Barry...	Solo	M	1966		1977	11						Yes	Australian rock muscians
Martin Rotsey	Martin Rotsey is an Australian guitarist and a member of the rock band Midnight Oil, which was active from 1977 to 2002 and resumed performing together...	Solo	M		1957	1977							Yes	Australian rock muscians
Robert Forster (musician)	Robert Derwent Garth Forster (born 29 June 1957) is an Australian singer-songwriter, guitarist and music critic. In December 1977 he co-founded an indie...	Solo	M	1957		1977	20						Yes	Australian rock muscians
Simon Bonney	Simon Philip Bonney (born 1961) is an Australian country rock musician. He formed Crime & the City Solution in late 1977 as a post punk group and an outlet...	Solo	M	1961		1977	16						Yes	Australian rock muscians
Damian Cowell	Damian Joseph Cowell, also known by his former stage names Humphrey B. Flaubert and DC Root, is an Australian musician who is best known as the frontman...	Solo	M		1958	1978		20					Yes	Australian rock muscians
Matt Moffitt	Matthew David Moffitt (20 August 1956 – 12 August 2003) was an Australian singer-songwriter and guitarist. He fronted the rock band, Matt Finish (1978–81...	Solo	M	1956		1978	22		2003	47	stroke		No	Australian rock muscians
Paul Abrahams (musician)	Paul Abrahams (born 21 October 1958) is an Australian musician and bass player for the Reels Abrahams joined the Reels in 1978 and recorded 2 albums and...	Solo	M	1958		1978	20						Yes	Australian rock muscians
Joe Lamont	Joe Lamont is a rock singer, songwriter and musician. He released several singles and an album titled Secrets You Keep. Lamont started his career in 1979...	Solo	M		1959	1979							Yes	Australian rock muscians
Mark Kingsmill	Mark Adrian Kingsmill (born 4 December 1956) is an Australian rock musician. He has drummed with several bands including the Hitmen (1979–84), New Christs...	Solo	M	1956		1979	23						Yes	Australian rock muscians
Roger Mason (musician)	Roger Ashley Mason is an Australian keyboardist who has been a member of new wave groups Models, Absent Friends and Icehouse. He was a session and backing...	Solo	M		1959	1979							Yes	Australian rock muscians
Brad McNamara	Bradley Edward McNamara (born 30 December 1965) is a former Australian cricketer who played for New South Wales during the late 1980s and early 1990s....	Solo	M	1965		1980	15						Yes	Australian rock muscians
Brian Mannix	Brian Mannix (born 7 October 1961 in Melbourne) is an Australian rock music singer and actor. He is best known as the lead singer of 1980s band Uncanny...	Solo	M	1961		1980	19						Yes	Australian rock muscians
Jeremy Oxley	Jeremy Saxon Oxley (born 15 November 1961) is an Australian songwriter, singer and guitarist. He is best known for his work with the 1980s pop-rock band...	Solo	M	1961		1980	19						Yes	Australian rock muscians
Jerry Speiser	Jerry Harold Speiser (born 12 August 1953) is an Australian musician. He is best known as the drummer and a founding member of 1980s pop/new wave group...	Solo	M	1953		1980	27						Yes	Australian rock muscians
Karen Ansel	Karen Ansel is a visual effects specialist in the United States. Previously an Australian musician, she was an influential member of the Australian band...	Solo	F		1960	1980		20					Yes	Australian rock muscians
Peter Gifford	Peter Gifford (born 5 April 1955), sometimes known as "Giffo," is an Australian musician. From 1980 until 1987, he played bass guitar, Chapman Stick and...	Solo	M	1955		1980	25						Yes	Australian rock muscians
Jeremy Smith (Australian musician)	Jeremy Stuart Smith is an Australian rock musician; he was a founding member of Hunters & Collectors on French horn, guitars, keyboards, programming, and...	Solo	M		1961	1981		20					Yes	Australian rock muscians
Mick Medew	Robert Michael Medew is an Australian singer-songwriter who fronted The Screaming Tribesmen, which formed in Brisbane in 1981. Medew has written or co-written...	Solo	M		1961	1981							Yes	Australian rock muscians
Avra (singer)	Avra Velis, known mononymously as Avra, is a Greek-Australian singer-songwriter, actress, record producer and fashion stylist. She is known[citation needed]...	Solo	F		1962	1982		20					Yes	Australian pop musicians
Craig Harnath	Craig Norman Harnath is an Australian musician who was the founding mainstay bass guitarist of the pop, funk and new wave musical group, Kids in the Kitchen...	Solo	M		1963	1983		20					Yes	Australian pop musicians
Lin Buckfield	Linda Mary Buckfield is an Australian television producer, journalist and musician. Buckfield was the lead singer, songwriter and guitarist of the pop...	Solo	F		1963	1983		20					Yes	Australian rock muscians
Michael Armiger	Michael William Armiger is an English-born Australian guitarist and teacher. He has been a member of various groups including Paul Kelly Band (1983–84)...	Solo	M		1963	1983							Yes	Australian rock muscians
Nick Cave	Nicholas Edward Cave AO FRSL (born 22 September 1957) is an Australian musician, writer and actor. Known for his baritone voice and for fronting the rock...	Solo	M	1957		1983	26						Yes	Australian rock muscians
Dan Tuffy	Dan Tuffy is an Australian-born musician, he was bass guitarist and vocalist for Tasmanian band, Wild Pumpkins At Midnight from 1984. The band relocated...	Solo	M		1964	1984							Yes	Australian rock muscians
Paul Norton (musician)	Paul Norton (born 31 March 1961) is an Australian singer-songwriter and guitarist. He fronted the band Runners before launching a solo career in 1988....	Solo	M	1961		1984	23						Yes	Australian rock muscians
Carol Hitchcock	Carol Hitchcock is an Australian singer and actress. She had a top 20 hit on the Kent Music Report Singles Chart with her cover version of "Get Ready"...	Solo	F	1959		1985	26						Yes	Australian pop musicians
Mark Stevens (singer)	Mark Stevens is an Australian singer, songwriter, actor and worship leader. Stevens began his career after a winning a talent contest in his birth place...	Solo	M		1965	1985		20					Yes	Australian pop musicians
Peter Luscombe	Peter Luscombe is an Australian drummer and composer. Luscombe was a member of The Black Sorrows from 1985 to 1993 appearing on the albums A Place in the...	Solo	M		1965	1985							Yes	Australian rock muscians
Craig Porteils	Craig Porteils was an Australian music producer, mixer, audio engineer, composer, songwriter, and guitarist based in Sydney. Porteils began his career...	Solo	M		1966	1986		20	2022	66	cancer		2022	Australian rock muscians
Dannielle Gaha	Dannielle Gaha DeAndrea, sometimes styled as Danni'elle, is an Australian singer and songwriter. She has toured and recorded with fellow Australian John...	Solo	F		1966	1986		20					Yes	Australian pop musicians
Greg Arnold	Gregory Charles Arnold is an Australian singer-songwriter, multi-instrumentalist, producer and academic. Arnold won the APRA Songwriter of the Year award...	Solo	M	1966		1986	20						Yes	Australian rock muscians
Guy Maddison	Guy Bernard Maddison (born 31 March 1965) is an Australian punk and grunge musician. From 1986 to 1989 he worked as a member of noise rock group Lubricated...	Solo	M	1965		1986	21						Yes	Australian rock muscians
Charlie Owen (musician)	Charles Lothian Lloyd "Charlie" Owen is an Australian multi-instrumentalist and producer. He has been a member of The New Christs (1987–90), Louis Tillett...	Solo	M		1967	1987							Yes	Australian rock muscians
Donna Burke	Donna Burke is an Australian voice actress, singer, narrator and businesswoman. She is also known for her vocal work on songs produced for video game series...	Solo	F		1967	1987		20					Yes	Australian pop musicians
Heinz Riegler	Heinz Riegler (born 11 August 1969) is an Austrian-born artist. He began gaining popularity from his performances and songwriting in the late 1980s, Riegler...	Solo	M	1969		1987	18						Yes	Australian rock muscians
Nick Larkins	Nick Larkins is an Australian rock musician who has played with various Australian acts, and solo. Nick was born in London but raised in Hobart, Tasmania...	Solo	M		1967	1987		20					Yes	Australian rock muscians
Stu Marshall	Stu Marshall is a guitarist from Sydney, Australia. He is a member of Sydney heavy metal band Empires of Eden and Paindivision. Marshall is best known...	Solo	M	1973		1987	14						Yes	Australian rock muscians
Troy Newman (singer)	Troy Newman was an Australian singer-songwriter and musician who was a member of Perth pop, rock band Boys from 1987 to 1988 and also had a solo career...	Solo	M		1967	1987							Yes	Australian pop musicians
Ana Christensen	Ana Christensen is an American-born, Australian singer-songwriter, best known for her 1990 single "Isolate Your Heart". Ana Christensen was born in California...	Solo	F		1968	1988		20					Yes	Australian pop musicians
Khan Manuel	Khan Manuel is an New Zealand born, Australian rock and fusion guitarist. He has played and recorded with internationally recognised guitarists including...	Solo	M	1979		1988	9						Yes	Australian rock muscians
Nick Barker	Nicholas Paul Barker is an Australian singer-songwriter and guitarist who formed a rock, power pop band, Nick Barker & the Reptiles, in March 1988. Their...	Solo	M		1968	1988							Yes	Australian rock muscians
Toni Pearen	Toni Michelle Pearen is an Australian entertainer, actress, singer, songwriter and television presenter. She initially became recognisable through her...	Solo	F		1968	1988		20					Yes	Australian pop musicians
John Collins (Australian musician)	John Collins (born 27 April 1970) is the mainstay bass guitarist for Australian rock band Powderfinger since 1989. He is one of the founding members of...	Solo	M	1970		1989	19						Yes	Australian rock muscians
Kram (musician)	Mark Anthony Maher, better known by his stage name Kram, is an Australian musician and the drummer and singer of Spiderbait. His stage name is an anagram...	Solo	M		1969	1989		20					Yes	Australian rock muscians
Marcus Montana	Marcus Montana was the stage name of Marcus Lagudi, an Australian pop performer from the late 1980s. He was known for his debut single, "Tell Him I'm Your...	Solo	M		1969	1989		20					Yes	Australian pop musicians
Matt "Skitz" Sanders	Matt "Skitz" Sanders (born 19 December 1972) is an Australian extreme metal drummer and musician. In 1989 he founded a "hatecore" band, Damaged. He has...	Solo	M	1972		1989	17						Yes	Australian rock muscians
Ninezero	Ninezero (born Craig Andrew Schweizer, 18 October) is an Australian rock/metal singer, songwriter and musician. He is influenced by heavy metal and hard...	Solo	M		1969	1989		20					Yes	Australian rock muscians
Steve Wade (singer)	Stephen Wade is an English-born Australian-based singer, songwriter and musician. He won the Australian Songwriter of the Year in 1989 and 1990. Wade was...	Solo	M	1963		1989	26						Yes	Australian pop musicians
Cathy Wayne	Catherine Anne Warnes (7 December 1949 – 20 July 1969), professionally Cathy Wayne, was an Australian singer and dancer, who was killed during a tour of...	Solo	X	1949		1967	18		1969		X Homicide		Yes	Australian pop musicians
Fiona Horne	Fiona Horne (born 24 June 1966 in Sydney[citation needed]) is the former lead singer of 1990s Australian electro-rock band, Def FX, before continuing on...	Solo	F	1966		1990	24						Yes	Australian rock muscians
Glen Heald	Glen Heald is an Australian guitarist and multi-instrumental singer/songwriter who plays a mix of contemporary rock, fusion, blues, blues rock, folk and...	Solo	M	1967		1990	23						Yes	Australian rock muscians
Matthew J. Tow	Matthew J. Tow is an Australian singer-songwriter and multi-instrumentalist. Perhaps best known as the singer and guitarist of 1990s Sydney indie band...	Solo	M		1970	1990							Yes	Australian rock muscians
Paul Heeren	Paul Heeren (born 22 November 1954 in Adelaide Australia) is a guitarist and songwriter. Paul Heeren was a member of the 1990s band The Times, led by Ed...	Solo	M	1954		1990	36						Yes	Australian rock muscians
Richard Davies (musician)	Richard Davies (born 1964) is an Australian-American musician. Davies was born in Sydney, Australia. He first came to prominence in the early 1990s as...	Solo	M	1964		1990	26						Yes	Australian rock muscians
Steve Hadley (musician)	Stephen Hadley is an Australian musician. Hadley was a member of The Black Sorrows from 1991 to 1993 appearing on the album Better Times (1993). In the...	Solo	M		1971	1991							Yes	Australian rock muscians
Ben Gillies	Benjamin David Gillies (born 24 October 1979) is an Australian musician, best known as the drummer of Australian rock band Silverchair from 1992 until...	Solo	M	1979		1992	13						Yes	Australian rock muscians
Ben Lee	Benjamin Michael Lee (born 11 September 1978) is an Australian musician and actor. Lee began his career as a musician at the age of 14 with the Sydney...	Solo	M	1978		1992	14						Yes	Both
Jackie Barnes	Jackie James Barnes (born 4 February 1986) is an Australian drummer and singer. He has been performing since the age of four and has appeared on over 60...	Solo	M	1986		1992	6						Yes	Australian rock muscians
Andrew Haug	Andrew Haug'is a radio announcer and heavy metal musician from Melbourne, Australia. He is one of the most prominent figures[citation needed] in Australia's...	Solo	M		1973	1993		20					Yes	Australian rock muscians
Astennu (musician)	Astennu is the professional name of Australian heavy metal musician Jamie Stinson. His name is derived from a creature in Egyptian mythology. Astennu first...	Solo	M		1973	1993		20					Yes	Australian rock muscians
Craig Rosevear	Craig Gary Rosevear is an Australian drummer, auctioneer and TV presenter from Newcastle. He joined hard rock group The Screaming Jets from 1993 to 2001...	Solo	M		1973	1993							Yes	Australian rock muscians
Nathan Tasker	Nathan Tasker is a prominent Christian singer/songwriter from Australia. He was named 2006 "Artist of the Year" and awarded "Song of The Year" by the Australian...	Solo	M		1973	1993		20					Yes	Australian pop musicians
Rusty Hopkinson	Russell Keith "Rusty" Hopkinson is an Australian rock musician and record label owner. He joined alternative rockers, You Am I, in 1993 on drums, percussion...	Solo	M		1973	1993							Yes	Australian rock muscians
Andy Strachan	Andrew Douglas Strachan (born 20 August 1974) is an Australian rock musician. In 1994, after growing up in Adelaide, he relocated to Melbourne, and in...	Solo	M	1974		1994	20						Yes	Australian rock muscians
Joe Piripitzi	Joe Piripitzi is an Australian rock musician. He was the founding drummer of the rockabilly band, The Living End, from 1994 to 1996; which formed in Melbourne...	Solo	M		1974	1994							Yes	Australian rock muscians
Kayne Taylor	Kayne Taylor is a pop music singer from Melbourne, Victoria who won the 2004 Australian series of Popstars Live. Taylor started singing in 1994 and can...	Solo	M		1974	1994		20					Yes	Australian pop musicians
Martine Locke	Martine Locke is an Australian singer-songwriter and guitarist. She has performed in the US and Australia, touring with Ani DiFranco, Cowboy Junkies, Arlo...	Solo	F		1974	1994		20					Yes	Australian rock muscians
Monika Fikerle	Monika Fikerle is an Australian musician and multi-instrumentalist, most noted for her "energetic, quirky" drumming style. Fikerle began her music career...	Solo	F	1974		1994	20						Yes	Australian rock muscians
Paul Berryman	Paul Michael Berryman is an Australian musician who played drums for alternative rockers, the Superjesus (1994–2004, 2013–16), and Faker (2003–08). Nathan...	Solo	M		1974	1994							Yes	Australian rock muscians
Peter Jones (drummer)	Peter Robert Jones (21 April 1963 – 18 May 2012) was an English-born Australian musician. He replaced Paul Hester on drums for Crowded House in mid-1994...	Solo	M	1963		1994	31		2012	49	Cancer (brain)		No	Australian rock muscians
Steve Hughes	Steve Hughes is an Australian-born thrash metal drummer, comedian and actor. Hughes has embraced the title "heavy metal humourist", as it aligns with his...	Solo	M		1974	1994		20					Yes	Australian rock muscians
Dean Vegas	Dean Vegas is an Elvis tribute artist and politician. He has performed around the world as Elvis. He has been referred to as the top Elvis Presley impersonator...	Solo	M		1975	1995		20					Yes	Both
Kavyen Temperley	Satyam Kavyen "Kav" Temperley (born Finlay Beaton; 3 July 1978) is the lead singer, songwriter, bassist and occasional keyboard player of the Australian...	Solo	M	1978		1995	17						Yes	Australian rock muscians
Mark Kelson	Mark Kelson (born 7 March 1976) is a Melbourne born musician, best known for his work as a member of The Eternal, Cryptal Darkness (1995–2002) & Alternative...	Solo	M	1976		1995	19						Yes	Australian rock muscians
Mark O'Shea (musician)	Mark O'Shea (born 16 February 1977) is an Australian singer-songwriter. He had a solo career in the 1990s, before forming the band Zinc in 2002. In 2007...	Solo	M	1977		1995	18						Yes	Australian rock muscians
Oumi Kapila	Oumi Kapila (born September 16, 1984), a British-born Australian musician based in Los Angeles, most notable for being the lead guitarist for the American...	Solo	M	1984		1995	11						Yes	Australian rock muscians
Adam Donovan	Adam Donovan is an Australian musician and is one of the original members in the Australian band Augie March. He was born in Shepparton, Victoria, and...	Solo	M		1976	1996		20					Yes	Australian rock muscians
Jacinta Brondgeest	Jacinta Anne Brondgeest, a.k.a. Jacinta, is an American musician, singer, composer, music producer, and electronic dance music artist. Jacinta Brondgeest...	Solo	F		1976	1996		20					Yes	Australian pop musicians
Jesse Hooper	Jesse Hooper is an Australian musician, singer-songwriter, producer and community developer. Hooper founded the band Killing Heidi together with his sister...	Solo	M		1976	1996		20					Yes	Australian rock muscians
Lindsay McDougall	Lindsay "The Doctor" McDougall (born 9 March 1978) is an Australian rock guitarist and radio presenter. Since 1996, he has been the lead guitarist in punk...	Solo	M	1978		1996	18						Yes	Australian rock muscians
Sophie Moleta	Sophie Moleta is an Australian singer, songwriter, composer and teacher with an intimate singing style. She is best known for her piano backed vocals in...	Solo	F		1976	1996		20					Yes	Australian pop musicians
Tim Bignell	Tim Bignell is an Australian bass guitarist from the Ballarat-based band Epicure. Spencer, Chris; Zbig Nowara; Paul McHenry (2002) [1987]. "EPICURE". The...	Solo	M		1976	1996		20					Yes	Australian rock muscians
Travis Demsey	Travis Demsey is an Australian musician who served as the former drummer for The Living End from May 1996 to February 2002. He currently works as a youth...	Solo	M		1976	1996							Yes	Australian rock muscians
Diana Anaid	Diana Anaid (born Newcastle, 8 April 1976) is the performance name of Diana Gosper, an Australian alternative rock singer-songwriter. From 1997 to 2003...	Solo	F	1976		1997	21						Yes	Both
Jason Vorherr	Jason Heath Vorherr is an Australian guitarist,singer and songwriter. He is currently the bassist for the Daryl Braithwaite touring band. Jason Vorherr...	Solo	M		1977	1997		20					Yes	Australian rock muscians
Pinky Beecroft	Matt Ford, known professionally as Pinky Beecroft, is an Australian singer-songwriter, performer and screenwriter. From 1997 to 2005 he was the lead singer...	Solo	M		1977	1997							Yes	Australian rock muscians
Adrian Griffin (drummer)	Adrian Griffin is an Australian drummer and bass guitarist who played for the punk rock band 28 Days and for Tom Ugly. Adrian Griffin formed AGaugeFor...	Solo	M		1978	1998		20					Yes	Australian rock muscians
Ezekiel Ox	Ezekiel Ox (born Alan James Davies c. 1980), is an Australian entertainer, singer-songwriter, film maker, actor, and political activist and current final...	Solo	M	1980		1998	18						Yes	Australian rock muscians
Cameron Potts	Cameron Potts (born 10 November 1971 in Subiaco, Western Australia), is a musician based in Melbourne. Since 1999, he has toured regularly to the United...	Solo	M	1971		1999	28						Yes	Australian rock muscians
Darren Hanlon	Darren Hanlon is an Australian singer-songwriter from Gympie, Queensland. Prior to becoming a solo artist in 1999, Hanlon was a member of Lismore indie...	Solo	M		1979	1999							Yes	Australian rock muscians
David Lane (musician)	David Daniel Lane (born 31 January 1981) is an Australian musician. He is a solo artist and lead guitarist of You Am I (since 1999). He was also lead singer-guitarist...	Solo	M	1981		1999	18						Yes	Australian rock muscians
Joe Matera	Joe Matera is an Australian guitarist, rock journalist and author. In addition to a solo career, Matera is the guitarist in the Sweden-based rock band...	Solo	M		1979	1999		20					Yes	Australian rock muscians
Leah Haywood	Leah Jacqueline Cooney, known professionally as Haywood (formerly Leah Haywood), is an Australian record producer, songwriter and singer. Born in New Zealand...	Solo	F		1979	1999		20					Yes	Australian pop musicians
Peter Wilkinson (drummer)	Peter Wilkinson is a drummer who was a member of the rock band, The Saints. Wilkinson joined the group in 1999, and appeared first on the 2001 album Spit...	Solo	M		1979	1999							Yes	Australian rock muscians
Chris Ross (musician)	Christopher James Ross is an Australian musician. He was the founding bass guitarist and keyboardist of hard rock band, Wolfmother, from 2000 to August...	Solo	M		1980	2000							Yes	Australian rock muscians
Eric Grothe Jr.	Eric Raymond Grothe (born 15 March 1980) is an Australian former professional rugby league footballer who played in the 1990s, 2000s and 2010s. A New South...	Solo	M	1980		2000	20						Yes	Australian rock muscians
Felix Bloxsom	Felix Bloxsom is an Australian musician and songwriter, known professionally as Plastic Plates. Bloxsom is best known for his drumming and for playing...	Solo	M		1980	2000		20					Yes	Australian rock muscians
Leeno Dee	Leeno Dee is an Australian-born bassist, singer and songwriter, best known for his major label acts Jerk, Candy Harlots and his current band Dept. of Gloom...	Solo	M		1980	2000		20					Yes	Australian rock muscians
Michael Crafter	Michael Crafter is an Australian singer, songwriter and entertainment manager. His music career began as lead vocalist for I Killed the Prom Queen. Crafter...	Solo	M		1980	2000							Yes	Australian rock muscians
Rhys Bobridge	Rhys Bobridge, also known as Rhys, is an Australian pop singer, dancer and make-up artist based in Sydney. Bobridge started gymnastics at seven years of...	Solo	M	1981		2000	19						Yes	Australian pop musicians
Sophie Koh	Sophie Koh is an Australian singer and songwriter. Born in New Zealand, Sophie Koh grew up both there and in Singapore. She got her LMusA (Licentiate in...	Solo	F	1980		2000	20						Yes	Australian pop musicians
Col Hatchman	Colin Craig Hatchman (born 2 February 1975) is an Australian rock musician who joined The Screaming Jets as their drummer during 2001–2004. In 2004 he...	Solo	M	1975		2001	26						Yes	Australian rock muscians
Jed Kurzel	Jed Danyel Kurzel (born 1976) is an Australian singer-songwriter-guitarist and film composer. He is a founding member of The Mess Hall (from 2001), a blues...	Solo	M	1975		2001	26						Yes	Australian rock muscians
Malcolm Clark (musician)	Malcolm Clark is an Australian musician who has collaborated with many bands including The Sleepy Jackson, Jeff Martin 777, Steve Poltz, Bob Evans, The...	Solo	M	1977		2001	24						Yes	Australian rock muscians
Chris Brooks (guitarist)	Chris Brooks is an Australian author, rock, metal and fusion guitarist most noted for his debut instrumental album The Master Plan and his subsequent work...	Solo	M		1982	2002		20					Yes	Australian rock muscians
Hannah (Australian singer)	Hannah is an Australian pop singer, songwriter and musician. Her debut single, "No Relief" was released in April 2002 and entered the ARIA Singles Chart...	Solo	F		1982	2002							Yes	Australian pop musicians
Jaime Robbie Reyne	Jaime Robbie Reyne is an Australian singer-songwriter and actor. Reyne's parents are the rock singer James Reyne and English-born model/stylist Kim Ellmer...	Solo	M		1982	2002							Yes	Australian rock muscians
Karl Robertson	Karl Robertson is the drummer for Australian rock group Thirsty Merc. As a founding member from 2002, he has performed on all their releases from First...	Solo	M		1982	2002							Yes	Australian rock muscians
Kyle Linahan	Kyle Linahan is an Australian musician and TV presenter. Linahan was discovered while starring in the lead role of a Marist College production of The Story...	Solo	M	1988		2002	14						Yes	Australian pop musicians
Leaton Rose	Leaton John Rose is an Australian musician who has played bass guitar for Adelaide-based Metalcore band, I Killed the Prom Queen (2002 – 2003) and alternative...	Solo	M		1982	2002							Yes	Australian rock muscians
Mark Wilson (musician)	Mark Andrew Wilson (born August 1980) is an Australian musician, originally from Geelong. From 2002 to 2012, and since their 2017 comeback, he has played...	Solo	M	1980		2002	22						Yes	Australian rock muscians
Ryan Griffiths (guitarist)	Ryan Griffiths (born 14 February 1978) is an Australian musician. From March 2002 to December 2011 he was a member of garage rock band, The Vines. Craig...	Solo	M	1978		2002	24						Yes	Australian rock muscians
Tim Yatras	Tim Yatras is an Australian musician, composer and producer, best known as one half of black metal duo Austere, and the creator of the black metal/rock/trance...	Solo	M	1984		2002	18						Yes	Australian rock muscians
Cosima De Vito	Cosima De Vito (born 1 November 1976), also known as Cosima, is an Australian pop and R&B singer-songwriter. Born and raised in Perth, Western Australia...	Solo	F	1976		2003	27						Yes	Australian pop musicians
Rachael Kane	Rachael Kane is an Australian pop singer, who released one studio album in 2003, produced by Peter Farnan. Following its release, Kane took an extended...	Solo	F		1983	2003		20					Yes	Australian pop musicians
Scarlett Stevens	Scarlett Stevens is an Australian singer/drummer from the indie band San Cisco, The Flairz and grunge band Ghetto Crystals. She has performed on recordings...	Solo	F	1992		2003	11						Yes	Australian rock muscians
Andy Bull	Andy Bull is an Australian alt-pop singer-songwriter and producer, based in Sydney. He is best known for his singles "Dog", "Keep on Running" and "Baby...	Solo	M		1984	2004		20					Yes	Australian rock muscians
Anthony Callea	Anthony Cosmo Callea is an Australian singer-songwriter and stage actor who rose to prominence as the runner-up in the 2004 season of Australian Idol....	Solo	M		1984	2004		20					Yes	Australian pop musicians
Casey Barnes	Casey Barnes is an Australian country rock singer-songwriter from Tasmania, Australia who is best known as a contestant on the seventh season of Australian...	Solo	M	1978		2004	26						Yes	Australian pop musicians
Dan O'Connor (actor)	Daniel O'Connor is an Australian television actor and singer. He was one of the top 12 finalists in the 2004 series of Network Ten's reality talent contest...	Solo	M		1984	2004		20					Yes	Australian pop musicians
Em Rusciano	Emelia Rachel Rusciano is an Australian comedian, podcaster, writer, singer and television and radio presenter. Rusciano was born and raised in Greensborough...	Solo	F		1984	2004		20					Yes	Australian pop musicians
Hayley Legg	Hayley Amanda Legg is an Australian folk rock multi-instrumentalist and singer. Legg lives in Sydney. As a child she learned the Beatles' songs on the...	Solo	F	1983		2004	21						Yes	Australian pop musicians
Juan Alban	Juan Alban is a guitar player and the lead singer of Australian rock band Epicure. Alban currently resides in Ballarat, Victoria.[non-primary source needed]...	Solo	M		1984	2004		20					Yes	Australian rock muscians
Mandy Kane	Mandy Kane is a singer, songwriter, producer and remixer. He is best known for his single "Stab" which peaked at number 18 on the ARIA charts in 2004....	Solo	M		1984	2004							Yes	Australian rock muscians
Holiday Sidewinder	Holiday Sidewinder Carmen-Sparks is an Australian-born indie pop singer-songwriter, musician and record producer. She was the founding lead singer of Bridezilla...	Solo	F	1990		2005	15						Yes	Australian pop musicians
Jay Watson	Jay Watson is an Australian multi-instrumentalist, producer, singer and songwriter. He is best known as a member of the psychedelic rock bands Tame Impala...	Solo	M	1990		2005	15						Yes	Australian rock muscians
Jordan Jansen	Jordan Jansen (born 12 March 1998) is an Australian pop singer from Gold Coast, Queensland. In May 2010, Hollywoodlife.com called Jansen "the latest pride...	Solo	F	1998		2005	7						Yes	Australian pop musicians
Perry Keyes	Perry Keyes (born 1966[citation needed]) is an Australian singer-songwriter. Keyes is based in Waterloo, Sydney and grew up in nearby Redfern. Former singer-songwriter...	Solo	M	1966		2005	39						Yes	Australian rock muscians
Stu Mackenzie	Stuart Douglas Mackenzie is an Australian musician best known as the frontman of psychedelic rock band King Gizzard & the Lizard Wizard. Mackenzie grew...	Solo	M	1990		2005	15						Yes	Australian rock muscians
Nat's What I Reckon	Nat's What I Reckon is an Australian YouTube channel featuring Nat, a Sydney-based stand-up comedian, mental health advocate, rock musician and social...	Solo	M		1986	2006		20					Yes	Australian rock muscians
Paul Wardingham	Paul Wardingham is an English-born Australian musician. Self-described as "instrumental cyber metal" his style can be categorized as a hybrid mix of rock...	Solo	M		1986	2006		20					Yes	Australian rock muscians
Ray Isaac (singer)	Raymond Isaac is an Australian singer and songwriter. He has been a featured artist on the Billboard Dance Charts, Italy Pop Charts, and ARIA Club Tracks...	Solo	M	1990		2006	16						Yes	Australian pop musicians
Reigan Derry	Reigan Elisse Derry (born 19 September 1988), also known mononymously as Reigan, is an Australian singer and songwriter. Derry rose to fame after placing...	Solo	F	1988		2006	18						Yes	Australian pop musicians
Troye Sivan	Troye Sivan Mellet (/trɔɪ sɪˈvɑːn/ TROY sih-VAHN; born 5 June 1995) is an Australian singer, actor and former YouTuber. As a YouTube personality, Sivan...	Solo	M	1995		2006	11						Yes	Australian pop musicians
Ainslie Wills	Ainslie Wills is an Australian singer-songwriter. After graduating from the Victorian College of the Arts in 2005, Wills recorded and produced her debut...	Solo	F		1987	2007		20					Yes	Australian pop musicians
Ráv Thomas	Ráv Thomas is a solo singer-songwriter from Launceston, Australia. In 2009 Ráv Thomas toured Australia extensively performing with multi ARIA award winner...	Solo	M		1987	2007							Yes	Australian rock muscians
Snob Scrilla	Sean Ray is an American-Australian rapper, producer and musician based in Sydney, Australia. Sean Ray Mullins, known by his alias Snob Scrilla, was born...	Solo	M	1984		2007	23						Yes	Australian rock muscians
Stella Mozgawa	Stella Mozgawa is an Australian drummer, best known as a member of the indie rock band Warpaint, with whom she has recorded four studio albums. Alongside...	Solo	F	1986		2007	21						Yes	Australian rock muscians
Axle Whitehead	Axle Whitehead (born 16 December 1980) is an Australian TV host, singer, musician, and actor. He was a host on Video Hits. In 2008, he released his first...	Solo	M	1980		2008	28						Yes	Both
Cook Craig	Nicholas Roderick "Cook" Craig is an Australian musician, singer and songwriter and is a part of groups King Gizzard & the Lizard Wizard and the Murlocs...	Solo	M		1988	2008		20					Yes	Australian rock muscians
MLHLND	MLHLND is the stage name of Australian singer, songwriter, music producer and fashion photographer Max Wilkinson. In 2008 after posting original tracks...	Solo	M		1988	2008		20					Yes	Australian pop musicians
Chris Sorbello	Chris Sorbello is an Australian singer, songwriter and dancer. She is currently signed to the Ministry of Sound label in Australia and released her debut...	Solo	F		1989	2009		20					Yes	Australian pop musicians
Eves Karydas	Hannah Evyenia Karydas, known professionally as Eves Karydas and formerly Eves the Behavior, is an Australian pop singer-songwriter. Hannah Karydas was...	Solo	F	1994		2009	15						Yes	Both
Ian Peres	Ian Peres is an Australian rock musician and multi-instrumentalist. He is the bassist and keyboardist of the hard rock band Wolfmother. Peres joined the...	Solo	M		1989	2009		20					Yes	Australian rock muscians
Kate Cook (singer)	Kathryn Dee-Anne Cook (1983 – 3 March 2019) was an Australian country singer and Australian Idol (2009) finalist. She had solo chart success with "Give...	Solo	F	1983		2009	26		2019	36	Suicide		No	Australian pop musicians
Orianthi	Orianthi Penny Panagaris (born 22 January 1985), known mononymously as Orianthi, is an Australian guitarist, singer and songwriter who rehearsed in 2009...	Solo	F	1985		2009	24						Yes	Both
Tones and I	Toni Watson, known professionally as Tones and I, is an Australian singer, songwriter, and record producer. She is best known for her breakout single "Dance...	Solo	F		1989	2009		20					Yes	Australian pop musicians
Anna Lunoe	Anna Lunoe (born 26 May) is an Australian DJ, vocalist, songwriter and producer now living in Los Angeles, California. Lunoe has performed at music festivals...	Solo	F		1990	2010		20					Yes	Australian pop musicians
Liz Stringer	Liz Stringer is an Australian singer-songwriter, based in Melbourne, Victoria. As of April 2021, Stringer has released six studio albums, a live album...	Solo	F		1990	2010							Yes	Australian rock muscians
Luke Kennedy	Luke Kennedy is an Australian performer best known for placing second on the second season of The Voice (Australia). He has also toured internationally...	Solo	M	1982		2010	28						Yes	Australian pop musicians
Taylor Henderson	Taylor James Henderson (born 23 March 1993) is an Australian singer and songwriter. Originating from Ceres, Victoria, Henderson rose to fame after placing...	Solo	M	1993		2010	17						Yes	Australian pop musicians
Alexander Burnett (musician)	Alexander Burnett (also known as Alex Burnett) is a London-based singer, songwriter and music producer known for collaborations with major artists including...	Solo	M		1991	2011							Yes	Australian pop musicians
Danielle Whalebone	Danielle Whalebone is an Australian rock musician, songwriter and guitarist, best known for forming post-punk band Animal Hands and her subsequent solo...	Solo	F		1991	2011		20					Yes	Australian rock muscians
Plini	Plini Roessler-Holgate, also known mononymously as Plini, is an Australian guitarist and songwriter. He began his career by releasing music under the name...	Solo	M	1992		2011	19						Yes	Australian rock muscians
Sahara Beck	Sahara Beck (born 1996) is an Australian singer and songwriter, from the Sunshine Coast. She has released two studio albums: Volume One (2011) and Panacea...	Solo	F	1996		2011	15						Yes	Australian rock muscians
Ziggy Alberts	Ziggy Alberts (American English pronunciation /zˈɪɡi ˈælbɚts/) (born July 1994) is an Australian singer-songwriter. He is best known for his studio album...	Solo	M	1994		2011	17						Yes	Australian pop musicians
Aydan Calafiore	Aydan Calafiore, also known as simply AYDAN, is an Australian singer best known for being one of the four finalists in the seventh season of The Voice...	Solo	M		1992	2012		20					Yes	Australian pop musicians
Jack Colwell	Jack Colwell is an Australian singer-songwriter. Colwell's mother was a concert pianist. He attended the Sydney Conservatorium of Music High School. Prior...	Solo	M		1992	2012		20					Yes	Australian rock muscians
Lo Carmen	Lo Carmen (also known by her full name Loene Carmen prior to 2012) is an Australian singer-songwriter, musician, and actress. Carmen has independently...	Solo	F		1992	2012							Yes	Australian rock muscians
The Kite String Tangle	The Kite String Tangle (also known as TKST) is the solo project of Brisbane-based alternative electronic artist, multi-instrumentalist, and producer Danny...	Solo	M	1989		2012	23						Yes	Australian rock muscians
Vera Blue	Celia Pavey, known professionally as Vera Blue, is an Australian singer-songwriter signed with Island Records Australia, which is part of Universal Music...	Solo	F		1992	2012		20					Yes	Australian pop musicians
Dustin Tebbutt	Dustin Tebbutt is an Australian musician from Armidale, New South Wales. He began recording music in 2013 and released his debut EP, titled The Breach...	Solo	M		1993	2013							Yes	Australian rock muscians
Julia Jacklin	Julia Jacklin is an Australian singer-songwriter from the Blue Mountains region of New South Wales. Jacklin's musical style has been described as indie...	Solo	F	1990		2013	23						Yes	Australian rock muscians
Kat McSnatch	Kat McSnatch is an Australian-born songwriter, singer, and comedian. McSnatch's musical comedy is displayed on her first song, "You Are a Cunt", released...	Solo	F	1987		2013	26						Yes	Both
Kira Puru	Kira Puru is a gender-fluid Australian musician. She is of Maori descent, her father being from the Tainui tribe, and grew up in Cardiff, New South Wales...	Solo	F		1993	2013		20					Yes	Australian pop musicians
KLP (musician)	Kristy Lee Peters, known professionally as KLP, is an Australian singer, songwriter, record producer, DJ and radio personality from Sydney, New South Wales...	Solo	F		1993	2013		20					Yes	Australian pop musicians
Mel Jade	Mel Jade is a singer and songwriter. She was born in Melbourne, Australia and is half Dutch and half Australian. Her first release, "Aliens", was a remix...	Solo	F		1993	2013		20					Yes	Australian pop musicians
Sam Perry (looping artist)	Sam Perry (born 18 September 1989) is an Australian singer and looping artist best known for winning the seventh series of The Voice Australia in 2018...	Solo	M	1989		2013	24						Yes	Australian pop musicians
Ashton Irwin	Ashton Fletcher Irwin (born 7 July 1994) is an Australian musician, best known as the drummer of the pop rock band 5 Seconds of Summer. Since 2014, 5 Seconds...	Solo	M	1994		2014	20						Yes	Australian rock muscians
Dean Ray	Dean Pritchard, better known by his stage name Dean Ray, is an Australian singer and songwriter. In 2014, he was the runner-up on the sixth season of The...	Solo	M		1994	2014							Yes	Australian rock muscians
E^ST	Melisa Bester, who performs as E^ST or East, is a South African-born Australian singer-songwriter and musician. She has released four extended plays, Old...	Solo	F	1998		2014	16						Yes	Both
Mileo	Mileo Curtis Sesselmann (born 16 January 1999) known by his stage name Mileo is a Norwegian, Australian singer, songwriter and recording artist of French...	Solo	M	1999		2014	15						Yes	Australian pop musicians
Chelsea Cullen	Chelsea Cullen is an Australian pop singer. Cullen provided the singing voice of Helen Reddy in the 2019 biographical film, I Am Woman, for which she won...	Solo	F		1995	2015							Yes	Australian rock muscians
Emmi (Australian singer)	Emily Joy Green, known by her stage name Emmi, is a British-Australian singer and songwriter. Emily Green was born in Torquay, Devon, England, the middle...	Solo	F		1995	2015							Yes	Australian pop musicians
Hazel English	Hazel English (born Eleisha Caripis) is an Australian-American indie pop musician based in Oakland, California. She fronts a band of the same name. Before...	Solo	F	1990		2015	25						Yes	Australian rock muscians
Jess Kent	Jess Kent is an Australian pop and electropop musician. Kent was born in Derby, England. Kent is best known for her debut single, "Get Down", which was...	Solo	F		1995	2015		20					Yes	Australian pop musicians
Joy (Australian musician)	Olivia McCarthy, known professionally as JOY., is an Australian musician, singer, and Record producer from Brisbane. She supported Tkay Maidza on tour...	Solo	F	1998		2015	17						Yes	Australian pop musicians
Thandi Phoenix	Thandiwe Phoenix, better known by her stage name Thandi Phoenix, is an Australian/ South African singer-songwriter from Sydney. Thandi Phoenix, first broke...	Solo	F		1995	2015		20					Yes	Australian pop musicians
Wafia	Wafia Al-Rikabi (born 4 August 1993), known professionally as Wafia, is an Australian singer-songwriter of Iraqi-Syrian origin. Originally studying biomedicine...	Solo	F	1993		2015	22						Yes	Australian pop musicians
Alfie Arcuri	Alfie Arcuri is an Australian singer-songwriter best known for winning the fifth season of The Voice Australia in 2016. He signed with Universal Music...	Solo	M	1988		2016	28						Yes	Australian pop musicians
Graace	Grace Pitts, better known as Graace, is an Australian singer-songwriter from Sydney. She is best known for her vocals on Hayden James' platinum selling...	Solo	F		1997	2017		20					Yes	Australian pop musicians
Hoseah Partsch	Hoseah Partsch is a New Zealand-Australian singer-songwriter who was the runner-up of the sixth series of The Voice Australia in 2017 behind the winner...	Solo	M		1997	2017		20					Yes	Australian pop musicians
Judah Kelly	Judah Kelly is an Australian singer-songwriter best known for winning the sixth series of The Voice Australia in 2017. He signed with Universal Music Australia...	Solo	M	1996		2017	21						Yes	Australian pop musicians
Maple Glider	Tori Zietsch known professionally as Maple Glider, is an Australian pop singer-songwriter from Melbourne, Australia. Maple Glider released her debut album...	Solo	F		1997	2017		20					Yes	Australian pop musicians
G Flip	Georgia Claire Flipo, known professionally as G Flip, is an Australian singer, songwriter, producer, drummer, and musician from Melbourne, Victoria. Their...	Solo	F	1993		2018	25						Yes	Australian pop musicians
Sycco	Sasha McLeod (born August 26th 2001), known professionally as Sycco (SIGH-co), is an Aboriginal Australian singer-songwriter and producer from Brisbane...	Solo	F	2001		2018	17						Yes	Australian pop musicians
Yorke (musician)	Grace Hughes, known as Yorke, is an Australian musician, singer and songwriter from Byron Bay, Australia. Grace supported Ruel on his 2019 'Painkiller'...	Solo	F	1998		2018	20						Yes	Australian pop musicians
Yoste	Kurt Sines is a singer known as "Yoste" based in Brisbane, Australia, who has composed and recorded several songs, as well as a new album. Yoste has filmed...	Solo	M		1998	2018		20					Yes	Australian pop musicians
Clinton Kane	Clinton Kane is an Australian singer-songwriter, signed to Columbia Records. His 2021 singles "Chicken Tendies" and "I Guess I'm in Love" reached numbers...	Solo	M	1998		2019	21						Yes	Australian pop musicians
Miiesha	Miiesha is an Australian singer-songwriter from the Aboriginal community of Woorabinda, Queensland. She was the recipient of New Talent of the Year at...	Solo	F		1999	2019		20					Yes	Australian pop musicians
Woodes	Elle Graham, also known as Woodes, is an Australian musician, singer-songwriter and producer from Melbourne, Australia. Her debut album "Crystal Ball"...	Solo	F	1992		2019	27						Yes	Australian pop musicians
Aodhan (singer)	Aidan Whitehall (born 2004), known by his stage name Aodhan, is an Australian alternative rock singer-songwriter. He signed to the label Communion in 2020...	Solo	M	2004		2020	16						Yes	Australian rock muscians
Ashwarya	Aishwarya Shah, known professionally as Ashwarya (stylised in all caps), is an Indian-Australian singer and songwriter. She signed to Jarrad Rogers' label...	Solo	F	1990		2020	30						Yes	Australian pop musicians
Nat Vazer	Nat Vazer is an Australian singer-songwriter from Melbourne. Her debut album (LP), Is This Offensive and Loud?, was released in 2020 on Hotel Motel Records...	Solo	F		2000	2020							Yes	Both
Bella Taylor Smith	Bella Taylor Smith is an Australian singer. In 2021, Taylor Smith took part in the 10th season of The Voice Australia, winning the competition in September...	Solo	F		2001	2021		20					Yes	Australian pop musicians
Royston Sagigi-Baira	Royston Sagigi-Baira, also known as Royston Noell, is an Australian singer best known for winning the eighth season of Australian Idol in 2023. He officially...	Solo	M		2003	2023		20					Yes	Australian pop musicians
Adam Agius	Adam Agius (born 21 September 1971) is the vocalist, guitarist, keyboardist and a founding member of the progressive metal band Alchemist. He formed Alchemist...	Solo	M	1971				1991					Yes	Australian rock muscians
Adam Eckersley (musician)	Adam Eckersley is a singer, guitarist and songwriter from Grafton, Australia. He is the former vocalist and lead guitarist of award-winning blues band...	Solo	M	1982				2002					Yes	Australian pop musicians
Adem K	Adem K (born Adem Kerimofski; 10 January 1975) is an Australian independent rock musician and songwriter. As a founding member of the group Turnstyle,...	Solo	M	1975				1995					Yes	Australian rock muscians
Aiysha Saagar	Aiysha Saagar (born 6 January 1980) is an Australian pop singer. She completed her studies in Accounting, Law and Financial Planning. She started her career...	Solo	F	1980				2000					Yes	Australian pop musicians
Alex Cameron (musician)	Alex Cameron (born 11 September 1988) is an Australian singer-songwriter from Sydney. He is best known for his solo career, a high-concept act in which...	Solo	M	1988				2008					Yes	Australian rock muscians
Alex Lahey	Alexandra Lahey (/ˈleɪhi/ LAY-hee) (born 30 July 1992) is an Australian alternative rock singer-songwriter and multi-instrumentalist. Her debut album I...	Solo	F	1992				2012					Yes	Australian rock muscians
Alison MacCallum	Alison MacCallum (born 7 April 1951), also written Alison McCallum, is an Australian rock singer from the late 1960s and 1970s. Her two studio albums are...	Solo	F	1951				1971					Yes	Australian pop musicians
Alison Wonderland	Alexandra Margo Sholler (born 27 September 1986), known professionally as Alison Wonderland, is an Australian electronic dance music producer, DJ, and...	Solo	F	1986				2006					Yes	Australian pop musicians
Allison Durbin	Allison Ann Giles, who performed as Allison Ann Durbin (born 24 May 1950), is a former New Zealand Australian singer, known for her success in the late...	Solo	F	1950				1970					Yes	Australian pop musicians
Ally Fowler	Alexandra "Ally" Fowler (born 6 December 1961) is an Australian actress and singer. She is known for her roles as Angela Hamilton in Sons and Daughters...	Solo	F	1961				1981					Yes	Australian pop musicians
Amanda Villepastour	Amanda Villepastour (née Vincent (born 20 January 1958) is an Australian ethnomusicologist and former professional musician. She is best known for being...	Solo	F	1958				1978					Yes	Australian rock muscians
Amandah Wilkinson	Amandah Wilkinson (born 1987 or 1988), is a New Zealand-Australian pop musician from the Gold Coast, Queensland. She was the founding mainstay lead singer...	Solo	F	1987				2007					Yes	Australian rock muscians
Amelia Jae	Amelia Jae Nina McMurray (born 29 July 1983) is an Australian pop singer-songwriter and musician. In 2011, Amelia launched her critically acclaimed debut...	Solo	F	1983				2003					Yes	Australian pop musicians
Amy Shark	Amy Louise Billings (born 14 May 1986), known professionally as Amy Shark, is an Australian indie pop singer-songwriter-guitarist and producer from the...	Solo	F	1986				2006					Yes	Both
Andrea McEwan	Andrea McEwan (born 9 October 1978[citation needed]) is an Australian actress, singer, musician and songwriter. After attending MacRobertson Girls' High...	Solo	F	1978				1998					Yes	Australian pop musicians
Andrew Farriss	Andrew Charles Farriss AM (born 27 March 1959) is an Australian rock musician and multi-instrumentalist best known as the keyboardist, backing vocalist...	Solo	M	1959				1979					Yes	Australian rock muscians
Andrew Stockdale	Andrew James Kenneth Stockdale (born 20 July 1976) is an Australian singer, musician, songwriter, and record producer. He is best known as the lead vocalist...	Solo	M	1976				1996					Yes	Australian rock muscians
Andy Kent	Andrew Charles Kent (born 1969) is the bass player for Australian rock band You Am I. Andy Kent was born in Wellington, New Zealand. He joined You Am I...	Solo	M	1969				1989					Yes	Australian rock muscians
Andy the Kid	Andrew Cole (born 30 May 1984), better known by his stage name Andy the Kid, is an Australian musician. Cole was raised in Townsville, Australia. He played...	Solo	M	1984				2004					Yes	Australian rock muscians
Angie Hart	Angela Ruth Hart (born 8 March 1972), billed as Angie Hart, is an Australian singer best known for her role as lead vocalist in the alternative pop rock...	Solo	F	1972				1992					Yes	Australian pop musicians
Angry Anderson	Gary Stephen "Angry" Anderson AM (born 5 August 1947) is an Australian rock singer, songwriter, television personality and actor. He has been the lead...	Solo	M	1947				1967					Yes	Australian rock muscians
Angus Young	Angus McKinnon Young (born 31 March 1955) is an Australian musician, best known as the co-founder, lead guitarist, songwriter, and only remaining original...	Solo	M	1955				1975					Yes	Australian rock muscians
Anise K	Anise Arsalon Khoshmashrab (born 20 February 1985) is an Australian "recording artist", record producer, and songwriter known by their stage name Anise...	Solo	M	1985				2005					Yes	Australian pop musicians
Anja Nissen	Anja Nissen (born 6 November 1995), sometimes known as simply Anja, is a Danish-Australian singer. She was the winner of the third series of The Voice...	Solo	F	1995				2015					Yes	Australian pop musicians
Anthony Field	Anthony Donald Joseph Field AM (born 8 May 1963) is an Australian musician, actor, songwriter and producer. He is best known as a leader of the children's...	Solo	M	1963				1983					Yes	Australian rock muscians
April Byron	April Elizabeth Dove Potts (22 March 1947 – 10 July 2019), known professionally as April Byron, was an Australian pop singer and songwriter. She was the…	Solo	F	1947				1967	2019	72	Unknown		No	Australian pop musicians
Asta (musician)	Asta (born Asta Evelyn Binnie-Ireland, 13 January 1996) is a singer-songwriter from Cygnet, Tasmania, Australia. She rose to prominence when her track...	Solo	F	1996				2016					Yes	Australian pop musicians
Athol Guy	Athol George Guy AO (born 5 January 1940), is an Australian musician, who is a member of the Australian pop music group the Seekers, for whom he plays...	Solo	M	1940				1960					Yes	Australian pop musicians
Barry Stanton	Barry John Stanton (23 January 1941 – 21 January 2018) was an English-Australian rock and roll musician. He performed on pop music programs, Six O'Clock...	Solo	M	1941				1961	2018	77	Kidney disease		No	Australian rock muscians
Belinda Chapple	Belinda Barbara Chapple (born 15 January 1975) is an Australian singer, creative director and interior designer. She was a former member of all-female...	Solo	F	1975				1995					Yes	Australian pop musicians
Bella Paige	Isabella Paige Yoseski (born 30 October 2001), known professionally as Bella Paige, is an Australian singer. She first began her career after reaching...	Solo	F	2001				2021					Yes	Australian pop musicians
Ben Abraham (musician)	Ben Abraham (born 12 May 1985) is an Australian folk singer and songwriter from Melbourne. Ben collaborated with artists including Kesha and Sara Bareilles...	Solo	M	1985				2005					Yes	Australian rock muscians
Ben Winch	Benjamin Roy Winch (born Adelaide, 1973) is an Australian writer and musician. Brought up in the Adelaide Hills of South Australia, Winch performed in...	Solo	M	1973				1993					Yes	Australian rock muscians
Bernard Fanning	Bernard Fanning (born 15 August 1969) is an Australian musician and singer-songwriter. He was the lead vocalist of Queensland alternative rock band Powderfinger...	Solo	M	1969				1989					Yes	Australian rock muscians
Betty McQuade	Elizabeth Rankin McQuade (26 August 1941 – 26 December 2011), known as Betty McQuade, was an Australian rock and roll and pop singer. Born in Paisley,...	Solo	F	1941				1961	2011	70	Illness		No	Australian pop musicians
Betty Who	Jessica Anne Newham (born 5 October 1991), known by her stage name Betty Who, is an Australian-American musician, singer and songwriter. After independently...	Solo	F	1991				2011					Yes	Australian pop musicians
Bev Harrell	Beverley Anne Harrell, OAM (born 24 October 1946) is an Australian pop singer and musical theatre actress, most famous for her 1966 Australian hit "What...	Solo	F	1946				1966					Yes	Australian pop musicians
Bhante Sujato	Bhante Sujato, known as Ajahn Sujato or Bhikkhu Sujato (born Anthony Best), is an Australian Theravada Buddhist monk ordained into the Thai forest lineage...	Solo	M	1966				1986					Yes	Australian rock muscians
Billy Thorpe	William Richard Thorpe[failed verification] AM (29 March 1946 – 28 February 2007) was an English-born Australian singer-songwriter, and record producer...	Solo	M	1946				1966	2007	61	Cardiac arrest		No	Australian rock muscians
Bob Daisley	Robert John Daisley (born 13 February 1950) is a Australian retired musician and songwriter. A bass guitarist, he is perhaps best known for his intermittent...	Solo	M	1950				1970					Yes	Australian rock muscians
Bobby Andonov	Bobby Andonov (born 28 August 1995), known by his stage name BOBI, is an Australian singer, songwriter and producer. Bobby Andonov was born on 28 August...	Solo	M	1995				2015					Yes	Australian pop musicians
Bobby Flynn	Robert Andrew "Bobby" Flynn (born 22 January 1981) is an Australian singer-songwriter. In the fourth season of the singing competition Australian Idol...	Solo	M	1981				2001					Yes	Australian pop musicians
Bon Scott	Ronald Belford "Bon" Scott (9 July 1946 – 19 February 1980) was an Australian singer and songwriter. He was the lead vocalist and lyricist of the hard...	Solo	M	1946				1966	1980	34	Alcohol	Yes	No	Australian rock muscians
Bones Hillman	Wayne Stevens (May 1958 – 7 November 2020), known by the stage name Bones Hillman, was a New Zealand musician best known as the bass guitarist for the...	Solo	M	1958				1978	2020	62	Cancer		No	Australian rock muscians
Brett Ford	Brett Taylor Ford (30 December 1959 – 21 July 2007) was an Australian rock music drummer and songwriter. Ford was a founder of noise rockers, Lubricated...	Solo	M	1959				1979	2007	48	Cardiac arrest		No	Australian rock muscians
Brett Garsed	Brett Edward Garsed (born 20 April 1963) is an Australian musician and songwriter, best known for his work as a guitarist with John Farnham and T. J. Helmerich...	Solo	M	1963				1983					Yes	Australian rock muscians
Brian Cadd	Brian George Cadd AM (born 29 November 1946) is an Australian singer-songwriter, keyboardist, producer and record label founder, a staple of Australian...	Solo	M	1946				1966					Yes	Australian pop musicians
Brody Dalle	Brody Dalle (born Bree Joanna Alice Robinson; 1 January 1979) is an Australian singer, songwriter, and musician. She began playing music in her adolescence...	Solo	F	1979				1999					Yes	Australian rock muscians
Bruce Woodley	Bruce William Woodley AO (born 25 July 1942) is an Australian singer-songwriter and musician. He was a founding member of the successful folk-pop group...	Solo	M	1942				1962					Yes	Australian pop musicians
Butterfly Boucher	Butterfly Giselle Grace Boucher /ˈbaʊtʃər/ (born 2 June 1979) is an Australian singer-songwriter, multi-instrumentalist and record producer born in Adelaide...	Solo	F	1979				1999					Yes	Both
Calum Hood	Calum Thomas Hood (born 25 January 1996) is an Australian musician, known for being the bassist and a vocalist of the pop rock band 5 Seconds of Summer...	Solo	M	1966				1986					Yes	Australian rock muscians
Cameron Muncey	Cameron Thane Muncey (born 8 February 1980) is an Australian guitarist and vocalist. He is the mainstay lead guitarist and one of the songwriters of Melbourne-based...	Solo	M	1980				2000					Yes	Australian rock muscians
Carmen Smith	Carmen Smith (born 1984) is an Australian singer/songwriter who rose to prominence after appearing in the first season of The Voice Australia. Since 2002...	Solo	F	1984				2004					Yes	Australian pop musicians
Carol Lloyd (Australian singer)	Carol Ann Lloyd (1948–2017), born as Carol Ann Cramb, was an Australian singer, songwriter, composer, and advertising executive. She was described as "Australia's...	Solo	F	1948				1968	2017	69	Lung disease		No	Australian rock muscians
Casey Burgess	Casey Anne Burgess (born 19 December 1988) is an Australian actress, television personality and singer. Burgess is a former member of the Australian children's...	Solo	F	1988				2008					Yes	Australian pop musicians
Casey Donovan (singer)	Casey Donovan (born 13 May 1988) is an Australian singer, songwriter, actress, theatre actress and author, best known for winning the second season of...	Solo	F	1988				2008					Yes	Australian pop musicians
Cassie Davis	Cassie Davis (born 1987) is an Australian singer and songwriter from Perth. Her debut album, Differently, was released in 2009. Davis was born in Gnangara...	Solo	F	1987				2007					Yes	Australian pop musicians
Chanel Cole	Chanel Cole (born Chanel Cole Whalley on 13 November 1977) is an Australian musician, best known as a member of the Australian trip hop group Spook. Chanel...	Solo	F	1977				1997					Yes	Australian pop musicians
Chantelle Barry	Chantelle Barry (born 18 March 1980) is an Australian musician and actress from Perth, best known for being in the original line-up of girl group Bardot...	Solo	F	1980				2000					Yes	Australian pop musicians
Che'Nelle	Cheryline Ernestine Lim (born 10 March 1982), known by her stage name Che'Nelle, is an Australian singer-songwriter signed to Universal Music Japan. Cheryline...	Solo	F	1982				2002					Yes	Australian pop musicians
Chris Bailey (musician, born 1950)	Christopher Mark Bailey (31 May 1950 – 4 April 2013) was an Australian bass guitarist and vocalist. He was a member of various rock groups including Headband...	Solo	M	1950					2013	63	Cancer (throat)		No	Australian rock muscians
Chris Bailey (musician, born 1956)	Christopher James Mannix Bailey (29 November 1956 – 9 April 2022) was an Australian singer, songwriter, musician and producer. He was the co-founder and...	Solo	M	1956				1976	2022	66	Unknown		2022	Australian rock muscians
Chris Cester	Christopher James Cester (born 16 September 1981) is an Australian musician, songwriter, producer and founding mainstay drummer and backing vocalist of...	Solo	M	1981				2001					Yes	Australian rock muscians
Chris Cheney	Christopher John Cheney (born 2 January 1975) is an Australian rock musician, record producer, and studio owner. He is the founding mainstay guitarist...	Solo	M	1975				1995					Yes	Australian rock muscians
Chris Joannou	Christopher Andrew Joannou (born 10 November 1979) is an Australian musician best known as the bassist for the Newcastle-based alternative rock band Silverchair...	Solo	M	1979				1999					Yes	Australian rock muscians
Chris Masuak	Christopher William Masuak (born 1959) is a Canadian-born Australian musician, guitarist, songwriter and record producer. He joined the punk rock group...	Solo	M	1959				1979					Yes	Australian rock muscians
Chris Murphy (Australian singer)	Christopher Bryce Murphy (born 25 March 1976, Perth) is an Australian male singer-songwriter who placed fourth in Australian Idol 2006. Starting piano...	Solo	M	1976				1996					Yes	Australian pop musicians
Chrissy Amphlett	Christine Joy Amphlett (/æmflət/; 25 October 1959 – 21 April 2013) was an Australian singer, songwriter and actress, best known as the frontwoman of the...	Solo	F	1959				1979	2013	54	Cancer (breast)	Yes	No	Australian rock muscians
Christina Parie	Christina Parie (born 10 February 1996), also known by her stage names KYA and Christina Castle, is an Australian singer, best known as a finalist on the...	Solo	F	1996				2016					Yes	Australian pop musicians
Christine Anu	Christine Anu (born 15 March 1970) is an Australian singer, songwriter and actress. She gained popularity with the cover song release of the Warumpi Band's...	Solo	F	1970				1990					Yes	Australian pop musicians
Clare Bowditch	Clare Bowditch (born 1975) is an Australian musician, actress, radio presenter and business entrepreneur. At the ARIA Music Awards of 2006, Bowditch won...	Solo	F	1975				1995					Yes	Australian rock muscians
Clive Shakespeare	Clive Richard Shakespeare (3 June 1947 – 15 February 2012) was an English-born Australian pop guitarist, songwriter and producer. He was a co-founder of...	Solo	M	1947				1967	2012	65	Cancer (prostate)		No	Australian rock muscians
Cody Simpson	Cody Robert Simpson (born 11 January 1997) is an Australian swimmer, singer and actor. Since his debut, he has released four solo studio albums: Paradise...	Solo	M	1997				2017					Yes	Australian pop musicians
Col Joye	Colin Frederick Jacobsen AM (born 13 April 1937), better known by his stage name Col Joye, is an Australian pioneer rock singer-songwriter, musician and...	Solo	M	1937				1957					Yes	Both
Colin Hay	Colin James Hay (born 29 June 1953) is a Scottish-Australian musician, singer, songwriter, and actor. He came to prominence as the lead vocalist and the...	Solo	M	1953				1973					Yes	Australian rock muscians
Colin Petersen	Frederick Colin Petersen (born 24 March 1946) is an Australian drummer, record producer and former child actor. He played as a member of the bands Steve...	Solo	M	1946				1966					Yes	Australian rock muscians
Collette Roberts	Collette Roberts (born 1968), who performed mononymously as Collette, is a New Zealand-born, Australian-based model turned disco, pop singer during the...	Solo	F	1968				1988					Yes	Australian pop musicians
Connie Mitchell	Connie Thembi Mitchell (born c. 1977), also known as Miss Connie, is a South African-born Australian singer. In 1995 she was a founding member of Primary...	Solo	F	1977				1997					Yes	Australian pop musicians
Conway Savage	Conway Victor Savage (27 July 1960 – 2 September 2018) was an Australian rock musician. He was a member of Nick Cave and The Bad Seeds, providing piano...	Solo	M	1960				1980	2018	58	Cancer (brain)		No	Australian rock muscians
Courtney Act	Shane Gilberto Jenek (born 18 February 1982), better known under the stage name Courtney Act, is an Australian drag queen, singer and television personality...	Solo	M	1982				2002					Yes	Australian pop musicians
Courtney Barnett	Courtney Melba Barnett (born 3 November 1987) is an Australian singer, songwriter, and musician. Known for her deadpan singing style and witty, rambling...	Solo	F	1987				2007					Yes	Australian rock muscians
Craig McLachlan	Craig Dougall McLachlan (born 1 September 1965) is an Australian actor, musician, singer and composer. He has been involved in film, television, the music...	Solo	M	1965				1985					Yes	Both
Craig Nicholls	Craig Robert Nicholls (born 31 August 1977) is an Australian musician, best known as the lead singer, songwriter, and guitarist of the Australian alternative...	Solo	M	1977				1997					Yes	Australian rock muscians
Cxloe	Chloe Papandrea (born September 23, 1994), known professionally as Cxloe (stylized in all caps), is an Australian pop singer from Sydney, New South Wales...	Solo	F	1994				2014					Yes	Australian pop musicians
Daevid Allen	Christopher David Allen (13 January 1938 – 13 March 2015), known professionally as Daevid Allen, sometimes credited as Divided Alien, was an Australian...	Solo	M	1938				1958	2015	77	cancer		No	Australian rock muscians
Dami Im	Dami Im (/ˌdɑːmi ˈɪm/ DAH-mee IM, Korean: 임다미; RR: Im Da-mi, IPA: [im‿da.mi]; born 17 October 1988) is an Australian singer and songwriter. She represented...	Solo	F	1988				2008					Yes	Australian pop musicians
Damien Leith	Damien Leo Leith (born 18 January 1976, in Dublin) is an Irish-Australian singer–songwriter. He was the winner of the Network Ten music contest Australian...	Solo	M	1976				1996					Yes	Australian pop musicians
Dan Robinson (singer)	Dan Robinson (born 15 March 1947 in Warrnambool, Victoria, Australia) is a singer who fronted the second incarnation of Melbourne Sixties band, The Wild...	Solo	M	1947				1967					Yes	Australian rock muscians
Daniel Johns	Daniel Paul Johns (born 22 April 1979) is an Australian musician, singer, and songwriter best known as the former frontman, guitarist, and main songwriter...	Solo	M	1979				1999					Yes	Australian rock muscians
Daniel Jones (musician)	Daniel Jones (born 22 July 1973) is a British-born Australian musician, songwriter, record producer and real estate agent. He was a member of the Australian...	Solo	M	1973				1993					Yes	Both
Dannii Minogue	Danielle Jane Minogue (/mɪˈnoʊɡ/; born 20 October 1971) is an Australian singer, television personality and actress. She came to prominence for her appearances...	Solo	F	1971				1991					Yes	Australian pop musicians
Darren Hayes	Darren Stanley Hayes (born 8 May 1972) is an Australian singer, songwriter, music producer and composer. He was the frontman and singer of the pop duo...	Solo	M	1972				1992					Yes	Australian pop musicians
Daryl Braithwaite	Daryl Braithwaite (born 11 January 1949) is an Australian singer. He was the lead vocalist of Sherbet (1970–1984 and many subsequent reunions). Braithwaite...	Solo	M	1949				1969					Yes	Australian pop musicians
Dave Faulkner (musician)	David Jonathan Faulkner (born 2 October 1957) is an Australian rock musician who also performed as Dave Flick. Faulkner is a singer-songwriter, guitarist...	Solo	M	1957				1977					Yes	Australian rock muscians
Dave Gleeson	David Sean "Gleeso" Gleeson (born 3 June 1968) is the lead singer of Australian hard rock group The Screaming Jets. He was born in Newcastle, New South...	Solo	M	1968				1988					Yes	Australian rock muscians
Dave Haley	Dave Haley (born 5 March 1980)[citation needed] is an Australian musician. He is the drummer of death metal bands Psycroptic, Abramelin and Werewolves...	Solo	M	1980				2000					Yes	Australian rock muscians
Dean Geyer	Dean Stanley Geyer (born 20 March 1986) is a South African Australian singer-songwriter, actor and martial artist who finished third in the 2006 season...	Solo	M	1986				2006					Yes	Australian pop musicians
Dean Lewis	Dean Lewis Grant Loaney (born 21 October 1987) is an Australian pop singer-songwriter. He is best known for his 2016 single "Waves", which was certified...	Solo	M	1987				2007					Yes	Australian pop musicians
Dean Turner (musician)	Dean Turner (6 January 1972 – 21 August 2009) was an Australian rock musician and record producer. He was best known as a founding member and bass player...	Solo	M	1972				1992	2009	37	Cancer (rare)		No	Australian rock muscians
Debra Byrne	Debra Anne Byrne (born 30 March 1957), formerly billed as Debbie Byrne, is an Australian pop singer, variety entertainer, theatre and TV actress and writer...	Solo	F	1957				1977					Yes	Australian pop musicians
Delta Goodrem	Delta Lea Goodrem AM (born 9 November 1984) is an Australian musician, songwriter, television personality and actress. Goodrem signed a recording contract...	Solo	F	1984				2004					Yes	Australian pop musicians
Dena Kaplan	Dena Amy Kaplan (born 20 January 1989) is a South African-born Australian actress, singer, dancer, and DJ. She is best known for her role as Abigail Armstrong...	Solo	F	1989				2009					Yes	Australian pop musicians
Deni Hines	Dohnyale "Deni" Sharon Hines (born 4 September 1970) is an Australian singer who has been releasing music since the early 1990s, with chart success in...	Solo	F	1970				1990					Yes	Australian pop musicians
Deniz Tek	Deniz Tek (born November 10, 1952) is a Turkish-American singer, guitarist and songwriter and a founding member of Australian rock group Radio Birdman...	Solo	M	1952				1972					Yes	Australian rock muscians
Derek Pellicci	Derek Allan Pellicci (born 18 February 1953) is an English-born Australian drummer. He is best known as a founding member of Little River Band. Pellicci...	Solo	M	1953				1973					Yes	Australian rock muscians
Diana Trask	Diana Roselyn Trask (born 23 June 1940) is an Australian-born country and pop singer. In the early 1960s she was a regular pop music performer on United...	Solo	F	1940				1960					Yes	Australian pop musicians
Dick Diamonde	Dingeman Adriaan Henry van der Sluijs (born 28 December 1947), better known by his stage name Dick Diamonde, is a retired Dutch Australian bass guitarist...	Solo	M	1947				1967					Yes	Australian rock muscians
Diesel (musician)	Mark Denis Lizotte (born 31 May 1966) is an American-born Australian singer-songwriter and musician, who has released material under the name Diesel, Johnny...	Solo	M	1966				1986					Yes	Australian rock muscians
Dig Richards	Digby George "Dig" Richards (12 September 1940 – 17 February 1983) was an Australian rock and roll singer, songwriter, instrumentalist, musical theatre...	Solo	M	1940				1960	1983	43	Cancer (pancreatic)		No	Both
Doc Neeson	Bernard Patrick "Doc" Neeson OAM (4 January 1947 – 4 June 2014) was an Australian singer-songwriter and musician. He was the front man for the hard rock...	Solo	M	1947				1967	2014	67	Cancer (brain)		No	Australian rock muscians
DPR Ian	Christian Yu (born September 6, 1990), also known as DPR Ian, is an Australian singer, rapper, and director based in South Korea. He is a former member...	Solo	M	1990				2010					Yes	Australian pop musicians
Duncan McGuire (musician)	Duncan Hazlett McGuire (ca. 1943 – 10 July 1989), was an Australian musician, songwriter, recording engineer and producer. McGuire was a founding member...	Solo	M	1943				1963	1989	46	Cancer (lung)		No	Australian rock muscians
Ed Kuepper	Edmund "Ed" Kuepper (born 20 December 1955) is a German-born Australian guitarist, vocalist and songwriter. He co-founded the punk band The Saints in 1973...	Solo	M	1955				1975					Yes	Australian rock muscians
Elen Levon	Elen Levon (born 13 July 1995, in Ukraine) is a Ukrainian-Australian singer, actress and dancer. Elen Levon was born on 13 July 1994 in Ukraine and moved...	Solo	F	1995				2015					Yes	Australian pop musicians
Ellie Drennan	Eloise Suzanne Drennan (born 28 October 1998) is an Australian pop singer-songwriter. She is the youngest winner of The Voice Australia, competing as a...	Solo	F	1998				2018					Yes	Australian pop musicians
Emily Williams	Emily Williams (born 8 October 1984) is a New Zealand-born Australian singer, songwriter and actress. She rose to fame in 2005 on the third season of Australian...	Solo	F	1984				2004					Yes	Australian pop musicians
Endel Rivers	Endel Rivers (born Endel Jõgi; 15 April 1959, in Estonia) is an Estonian-Australian musician, composer and music producer. He started his music career...	Solo	M	1959				1979					Yes	Australian rock muscians
Erinn Swan	Erinn Swan (born 19 July 1984) is an Australian singer and songwriter from Brisbane. She is also an A&R Representative for Sony Music Australia and Head...	Solo	F	1984				2004					Yes	Both
Eve von Bibra	Eve Sarah von Bibra (born 27 June 1966) is an Australian singer-songwriter and actress. From 1986 to 1991, she was a member of the pop group, Chantoozies...	Solo	F	1966				1986					Yes	Australian pop musicians
Evie Irie	Evie Irie (born December 2002) is an Australian pop singer and songwriter from the Central Coast, New South Wales. She released her debut extended play...	Solo	F	2002				2022					Yes	Australian pop musicians
Fantine (musician)	Fantine (born Fantine Maria Pritoula; 6 February 1984) is a Russian-born Australian multilingual singer/songwriter of Russian and Dominican descent. Fantine...	Solo	F	1984				2004					Yes	Australian rock muscians
Felix Riebl	Felix Riebl (born 1 May 1981) is a singer, songwriter, and composer based in Melbourne. He is the co-founder, band leader and principal songwriter of the...	Solo	M	1981				2001					Yes	Australian rock muscians
Flea (musician)	Michael Peter Balzary (born October 16, 1962), known professionally as Flea, is an American musician and actor. He is a founding member and bassist of...	Solo	M	1962				1982					Yes	Australian rock muscians
Franciscus Henri	Franciscus Henricus Antheunis, professionally known as Franciscus Henri (born 7 August 1947, in The Hague, The Netherlands), is a musician and children's...	Solo	M	1947				1967					Yes	Australian pop musicians
Gabriella Cilmi	Gabriella Lucia Cilmi (/ˈtʃɪlmi/ CHIL-mee; Italian: [ˈtʃilmi]; born 10 October 1991) is an Australian pop singer. A contralto, Cilmi is known for her distinctive...	Solo	F	1991				2011					Yes	Australian pop musicians
Garth Porter	Garth Ivan Richard Porter AM (born 24 September 1948) is a New Zealand-born Australian multi-instrumental musician, songwriter and record producer. He...	Solo	M	1948				1968					Yes	Australian rock muscians
Gene Pierson	Gene Pierson (born Giancarlo Salvestrin, 29 April 1946) is a musician, who had an early solo career in New Zealand and then in Australia. His 1960s and...	Solo	M	1946				1966					Yes	Australian pop musicians
Geoff Achison	Geoff Achison (born 5 August 1965 in Cowes on Phillip Island in the Gippsland region of Victoria, Australia) is an independent Australian Melbourne-based...	Solo	M	1965				1985					Yes	Australian rock muscians
Geoff Cox	Geoff Cox (born 13 March 1951) is an Australian musician and media personality. He is often referred to as "Coxy". Cox is most notable for having played...	Solo	M	1951				1971					Yes	Australian rock muscians
George Alice	Georgia Mannion (born 25 March 2003), known professionally as George Alice, is an Australian singer-songwriter. In 2019, Mannion released her debut single...	Solo	F	2003				2023					Yes	Australian pop musicians
George Maple	Jess Higgs (born 25 May 1989), known professionally as George Maple, is an Australian born, LA based recording artist, songwriter and record producer....	Solo	F	1989				2009					Yes	Australian pop musicians
George Young (rock musician)	George Redburn Young (6 November 1946 – 22 October 2017) was an Australian musician, songwriter and record producer. He was a founding member of the bands...	Solo	M	1946				1966	2017	71	Unknown		No	Australian rock muscians
Georgi Kay	Georgina Kristine Noelle Kingsley (born 15 March 1993 in Ascot, Berkshire), most commonly known by her stage name Georgi Kay, is an English-born Australian...	Solo	F	1993				2013					Yes	Australian pop musicians
Gina G	Gina G (born Gina Mary Gardiner, 3 August 1970) is an Australian singer who represented the United Kingdom at the Eurovision Song Contest in 1996, with...	Solo	F	1970				1990					Yes	Australian pop musicians
Giselle Rosselli	Giselle Rosselli (born December 4, 1990) is an Australian singer-songwriter, multi-instrumentalist and producer, sometimes seen mononymously as Giselle...	Solo	F	1990				2010					Yes	Australian pop musicians
Giulietta (singer)	Giulia Russo (born 12 November 1992), known mononymously as Giulietta, is an Australian pop singer, songwriter, dancer, rapper and model of Italian descent...	Solo	F	1992				2012					Yes	Australian pop musicians
Glenn Richards	Glenn Anthony Richards (born 29 December 1973) is an Australian musician, best known as the mainstay guitarist singer-songwriter for the Australian rock...	Solo	M	1973				1993					Yes	Australian rock muscians
Glenn Thompson (musician)	Glenn Thompson (born 6 December 1964) is an Australian musician who first came to prominence in Brisbane, Queensland, playing in the popular local bands...	Solo	M	1964				1984					Yes	Australian rock muscians
Gossling	Helen Elizabeth Croome (born 1983), better known by her stage-name Gossling, is an Australian folk/pop singer-songwriter. Gossling formed after Croome...	Solo	F	1983				2003					Yes	Australian pop musicians
Gotye	Wouter André "Wally" De Backer (born 21 May 1980), known professionally as Gotye (/ˈɡɒtieɪ/ GOT-ee-ay), is an Australian singer-songwriter and multi-instrumentalist...	Solo	M	1980				2000					Yes	Australian rock muscians
Gracie Folds	Gracie Scott Folds (born July 23, 1999) is an Australian American singer-songwriter. Folds is the daughter of musician Ben Folds. She released her first...	Solo	F	1999				2019					Yes	Australian pop musicians
Graham Bidstrup	Graham Leslie "Buzz" Bidstrup (born 30 August 1952) is an Australian musician, songwriter, music producer and talent manager. He was a member of the Angels...	Solo	M	1952				1972					Yes	Australian rock muscians
Grant McLennan	Grant William McLennan (12 February 1958 – 6 May 2006) was an Australian alternative rock singer-songwriter-guitarist. He co-founded the Go-Betweens with...	Solo	M	1958				1978	2006	48	Cardiac arrest		No	Both
Greg Macainsh	Gregory John Macainsh (born 30 December 1950[citation needed]) is an Australian former musician and songwriter. He provided bass guitar and backing vocals...	Solo	M	1950				1970					Yes	Australian rock muscians
Greg Quill	Gregory Raymond Quill (18 April 1947 – 5 May 2013) was an Australian-born musician, singer-songwriter and journalist. He lived in Hamilton, Ontario, Canada...	Solo	M	1947				1967	2013	66	Pneumonia		No	Australian rock muscians
Gretta Ray	Gretta Ray (born May 22, 1998) is an Australian singer-songwriter from Melbourne, Victoria. In 2016, she was the winner of the national Triple J Unearthed...	Solo	F	1998				2018					Yes	Australian pop musicians
Guy Mutton	Guy Christopher Mutton (born 17 October 1976), also known as Mutto, is an Australian singer, a Top 12 contestant in the fourth season of Australian Idol...	Solo	M	1976				1996					Yes	Both
Guy Sebastian	Guy Theodore Sebastian AM (born 26 October 1981) is an Australian singer who was the winner of the first Australian Idol in 2003, judge on Australia's...	Solo	M	1981				2001					Yes	Australian pop musicians
Gwyn Ashton	Gwyn Ashton (born 1960, Wales) is a Welsh–Australian blues/rock guitarist and singer-songwriter. The Welsh-born and singer-songwriter/guitarist Gwyn Ashton...	Solo	M	1960				1980					Yes	Australian rock muscians
Hamish Rosser	Hamish Rosser (born 16 May 1974) is an Australian rock musician. He is best known for his time in The Vines and his current position in Wolfmother. Hamish’s...	Solo	M	1974				1994					Yes	Australian rock muscians
Harrison Craig	Harrison Craig (born 7 September 1994) is an Australian singer who won the second series of The Voice Australia. Craig was coached in the program by British...	Solo	M	1994				2014					Yes	Australian pop musicians
Harry Brus	Harry Brus (born April 1949, in Graz, Austria) is an Australian bass player and guitarist, best known for his work with Matt Finish, Kevin Borich, Renée...	Solo	M	1949				1969					Yes	Australian rock muscians
Harry Vanda	Johannes Hendrikus Jacob van den Berg (born 22 March 1946), better known as his stage name Harry Vanda, is a Dutch Australian musician, songwriter and...	Solo	M	1946				1966					Yes	Australian rock muscians
Harts (musician)	Darren Hart (born 1991), better known as Harts, is an Indian-Australian musician, multi-instrumentalist, composer and music producer from Melbourne, Australia...	Solo	M	1991				2011					Yes	Australian rock muscians
Havana Brown (musician)	Angelique Frances Meunier (born 14 February 1985), known professionally as Havana Brown or DJ Havana Brown, is an Australian DJ, singer, songwriter, record...	Solo	F	1985				2005					Yes	Australian pop musicians
Hayley Aitken	Hayley Michelle Aitken (born 11 April 1986) is an Australian pop singer-songwriter and record producer who also performs mononymously as Hayley. She had...	Solo	F	1986				2006					Yes	Australian pop musicians
Hayley Jensen	Hayley Jensen (born 7 January 1983) is an Australian singer and songwriter who became known after appearing on the second series (2004) of Australian Idol...	Solo	F	1983				2003					Yes	Australian pop musicians
Hayley Warner	Hayley Warner (born 23 January 1992) is an Australian singer-songwriter. In 2009, she finished as runner-up in the seventh and final Australian Idol, and...	Solo	F	1992				2012					Yes	Australian pop musicians
Helen Reddy	Helen Maxine Reddy (25 October 1941 – 29 September 2020) was an Australian-American singer, actress, television host, and activist. Born in Melbourne to...	Solo	F	1941				1961	2020	79	Dementia		No	Australian pop musicians
Holly Valance	Holly Rachel Candy (née Vukadinović; born 11 May 1983), known professionally as Holly Valance, is an Australian model, actress and singer. She is best...	Solo	F	1983				2003					Yes	Australian pop musicians
Iain Shedden	Iain Shedden (6 January 1957 – 16 October 2017) was a Scottish-born Australian musician and journalist. Shedden was born in Lanark, Scotland. He worked...	Solo	M	1957				1977	2017	60	Cardiac		No	Australian rock muscians
Ian Haug	Ian Haug (born 21 February 1970) is an Australian musician and the lead guitarist, songwriter, and backing vocalist in the rock band Powderfinger from...	Solo	M	1970				1990					Yes	Australian rock muscians
Ian Moss	Ian Richard Moss (born 20 March 1955) is an Australian rock musician from Alice Springs. He is the founding mainstay guitarist and occasional singer of...	Solo	M	1955				1975					Yes	Australian rock muscians
Indiana Massara	Indiana Marie Ella Massara (born 23 August 2002), sometimes shortened to just Indiana, is an Australian singer, actress, model, and Internet personality...	Solo	F	2002				2022					Yes	Australian pop musicians
Isabella Manfredi	Isabella "Izzi" Rubi Manfredi (born 1987) is an Australian pop singer, songwriter and activist from Sydney, New South Wales. Manfredi is best known as...	Solo	F	1987				2007					Yes	Both
Iva Davies	Ivor Arthur Davies, AM (born 22 May 1955), known professionally as Iva Davies, is an Australian singer, songwriter, composer, multi-instrumentalist and...	Solo	M	1955				1975					Yes	Australian rock muscians
Jack River (musician)	Holly Isabella Rankin (born 19 December 1991[citation needed]), who performs as Jack River, is an Australian singer-songwriter, multi-instrumentalist,...	Solo	M	1991				2011					Yes	Australian pop musicians
Jackie Marshall	Jackie Marshall (born 1977) is an Australian singer-songwriter, composer, record producer and actor. While her musical training is in jazz vocals (Queensland...	Solo	F	1977				1997					Yes	Australian rock muscians
Jackie Orszaczky	Miklós József "Jackie" Orszáczky (8 May 1948, Budapest, Hungary – 3 February 2008, Sydney, Australia) was a Hungarian-Australian musician, arranger, vocalist...	Solo	M	1948				1968	2008	60	Cancer (lymphoma)		No	Australian rock muscians
Jacob Butler	Jacob Butler, born on March 29, 1982, in Mount Gambier, is an Australian rock/pop musician and singer-songwriter. He became known for his participation...	Solo	M	1982				2002					Yes	Australian pop musicians
Jade Hurley	John Anthony Patrick Hurley OAM (born 17 June 1943), who performs as Jade Hurley, is an Australian country music singer-songwriter and pianist. Hurley's...	Solo	M	1943				1963					Yes	Australian rock muscians
Jai Waetford	Jai Waetford (born 25 January 1999) is an Australian pop singer and songwriter who came third on the fifth season of The X Factor Australia. He subsequently...	Solo	F	1999				2019					Yes	Australian pop musicians
James Baker (musician)	James Lawrence Baker (born 7 March 1954) is an Australian musician, best known as the drummer of various rock and punk rock groups, including the Victims...	Solo	M	1954				1974					Yes	Australian rock muscians
James Cruickshank	James George Watson, who performed as James Cruickshank (1962 – 8 October 2015), was an Australian musician. He was the long-term guitarist and keyboardist...	Solo	M	1962				1982	2015	53	cancer (bowel)		No	Australian rock muscians
James Freud	James Randall Freud (born Colin Joseph McGlinchey; 29 June 1959 – 4 November 2010) was an Australian rock musician-songwriter. He was a member of Models...	Solo	M	1959				1979	2010	51	Suicide	Yes	No	Australian rock muscians
James Johnston (Australian musician)	James Johnston (born 26 November 1990) is an Australian singer. In 2009, Johnston placed third in the seventh and final season of Australian Idol. In 2014...	Solo	M	1990				2010					Yes	Australian pop musicians
James Kannis	James John Kannis (born 5 November 1985) is a Greek-Australian singer who participated in the reality television talent show, Australian Idol. Kannis was...	Solo	M	1985				2005					Yes	Australian pop musicians
Jamie Redfern	Jamie Redfern (born 9 April 1957) is an English-born Australian television presenter and personality and pop singer. Redfern was an original cast member...	Solo	M	1957				1977					Yes	Australian pop musicians
Jane Rutter	Jane Rutter (born 2 November 1958) is an Australian flautist. Her repertoire encompasses classical, jazz, and pop music. Rutter specializes in the French...	Solo	F	1958				1978					Yes	Australian pop musicians
Jang Han-byul	Jang Han-byul (born 4 July 1990) is an Australian-born singer, actor, producer and television personality based in South Korea. He was the host of After...	Solo	M	1990				2010					Yes	Australian pop musicians
Jason De Ron	Jason De Ron (born 1973) is a musician from Melbourne, Australia, most notable for being the former guitarist for the death/doom band Paramaecium and co...	Solo	M	1973				1993					Yes	Australian rock muscians
Jason Donovan	Jason Sean Donovan (born 1 June 1968) is an Australian actor and singer. He initially achieved fame in the Australian soap Neighbours, playing Scott Robinson...	Solo	M	1968				1988					Yes	Australian pop musicians
Jason Owen (singer)	Jason Owen (born circa 1994) is an Australian singer from Dubbo, New South Wales and was the runner-up to Samantha Jade on the fourth season of The X Factor...	Solo	M	1994				2014					Yes	Australian pop musicians
Jayson Sherlock	Jayson Sherlock (born 1970) is a Christian metal musician from Australia. He began his career in the Australian death metal band Mortification, which was...	Solo	M	1970				1990					Yes	Australian rock muscians
Jeff Fatt	Jeffrey Wayne Fatt, AM (born 21 July 1953) is a Chinese Australian musician and actor. He was a member of the children's group The Wiggles from its founding...	Solo	M	1953				1973					Yes	Australian rock muscians
Jeff Lang	Jeff Lang (born 9 November 1969) is an Australian guitarist, songwriter, vocalist and music producer. Lang plays various types of guitar, both slide and...	Solo	M	1969				1989					Yes	Australian rock muscians
Jeff Phillips (singer)	Jeffrey Travis Andrew Phillips (born November 1948) is an Australian TV show host, personality, musical theatre actor and pop singer active from 1966 to...	Solo	M	1948				1968					Yes	Australian pop musicians
Jemma Siles	Jemma Mary Siles (born 8 July 1997) is an Australian singer and songwriter. Winning Australian Pop Songwriter of the Year in 2018 and 2019 and Australian...	Solo	F	1997				2017					Yes	Australian pop musicians
Jen Cloher	Jen Cloher (born 9 October 1973) is an Australian singer, songwriter, and record producer, currently based in Melbourne, Victoria. Cloher's 2017 self-titled...	Solo	F	1973				1993					Yes	Australian rock muscians
Jessica Mauboy	Jessica Hilda Mauboy (born 4 August 1989) is an Australian singer, songwriter and actress. Born and raised in Darwin, Northern Territory, she rose to fame...	Solo	F	1989				2009					Yes	Australian pop musicians
Jessica Origliasso	Jessica Louise Origliasso (born 25 December 1984) is an Australian singer-songwriter and producer. She and her twin sister formed the pop band The Veronicas...	Solo	F	1984				2004					Yes	Australian pop musicians
Jill Birt	Jillian Margaret Birt (born 1960) is an Australian rock musician and architect. Birt was the keyboardist and vocalist of the alternative rock and pop band...	Solo	F	1960				1980					Yes	Australian rock muscians
Jim Keays	James Keays (9 September 1946 – 13 June 2014) was a Scottish-born Australian musician who fronted the rock band The Masters Apprentices as singer-songwriter...	Solo	M	1946				1966	2014	68	Cancer (myeloma)		No	Australian pop musicians
Jim Moginie	James Moginie (born 18 May 1956) is an Australian musician. He is best known for his work with Midnight Oil, of which he is a founding member, guitarist...	Solo	M	1956				1976					Yes	Australian rock muscians
Jimi Hocking	James Kevin Hocking (born 7 June 1963) otherwise known as Jimi the Human is an Australian musician. He has been a member of hard rock groups, The Angels...	Solo	M	1963				1983					Yes	Australian rock muscians
Jimmy Barnes	James Dixon Barnes AO (né Swan; born 28 April 1956) is a Scottish-born Australian rock singer. His career, both as a solo performer and as the lead vocalist...	Solo	M	1956				1976					Yes	Australian rock muscians
Jimmy Doyle (musician)	James Vivian Alfred Doyle (14 October 1945 – 5 May 2006) was an Australian musician, radio presenter and songwriter. He was the founding mainstay guitarist...	Solo	M	1945				1965	2006	61	Cancer (liver)		No	Australian rock muscians
Jo Beth Taylor	Joanne Rebecca Guilfoyle (born 29 May 1971), known professionally as Jo Beth Taylor, is an Australian television presenter, actress and singer most well...	Solo	F	1971				1991					Yes	Australian pop musicians
Joanne Accom	Joanne Ruth Charlotte Accom (born 13 November 1978), mononymously known as Joanne, is an ARIA Award winning Australian singer-songwriter. Joanne's first...	Solo	F	1978				1998					Yes	Australian pop musicians
Joel Turner (musician)	Joel Turner (born 3 March 1987) is an Australian beatboxer, singer, songwriter, instrumentalist and record producer best known for the Australian hit song...	Solo	M	1987				2007					Yes	Australian pop musicians
John Brewster (musician)	John Carrington Brewster-Jones (born 9 November 1949) is an Australian guitarist who has played in a number of Australian rock bands, including The Angels...	Solo	M	1949				1969					Yes	Australian rock muscians
John Butler (musician)	John Charles Wiltshire-Butler (born 1 April 1975), professionally known as John Butler, is an American-Australian singer, songwriter, and music producer...	Solo	M	1975				1995					Yes	Australian rock muscians
John C. J. Taylor	John Charles James Taylor (born 1951) is a musician, illustrator, animator and filmmaker from Australia. He was a founding member of Melbourne band Little...	Solo	M	1951				1971					Yes	Australian rock muscians
John Farnham	John Peter Farnham AO (born 1 July 1949) is a British-born Australian singer. Farnham was a teen pop idol from 1967 until 1979, billed until then as Johnny...	Solo	M	1949				1969					Yes	Australian pop musicians
John Farrar	John Clifford Farrar (/ˈfɑːrər/ FAR-ər; born 8 November 1946) is an Australian music producer, songwriter, arranger, singer, and guitarist. As a musician...	Solo	M	1946				1966					Yes	Australian rock muscians
John Field (songwriter)	John William Michael Field (born 15 May 1962) is an Australian composer and songwriter. He was a founding mainstay member of the Sydney pub rock band the...	Solo	M	1962				1982					Yes	Australian rock muscians
John Paul Young	John Inglis Young, OAM (born 21 June 1950), known professionally as John Paul Young, is a Scottish-born Australian pop singer who had his 1978 worldwide...	Solo	M	1950				1970					Yes	Australian pop musicians
John Sankey (drummer)	John Gerard Sankey (born 21 July 1975) is an Australian heavy metal drummer, best known as the drummer for Devolved and Devil You Know (now known as Light...	Solo	M	1975				1995					Yes	Australian rock muscians
Johnny Logan (singer)	Seán Patrick Michael Sherrard (born 13 May 1954), known professionally as Johnny Logan, is an Irish singer and musician. He is best known for being the...	Solo	M	1954				1974					Yes	Australian pop musicians
Johnny Rebb	Johnny Rebb, born Donald James Delbridge, (20 March 1939 – 28 July 2014) was an Australian singer. Rebb began as a country & western singer and was signed...	Solo	M	1939				1959	2014	75	Unknown		No	Australian rock muscians
Johnny Ruffo	John Patrick Ruffo (born 8 March 1988) is an Australian singer, songwriter, dancer, actor and television presenter notable for being a finalist on the...	Solo	M	1988				2008	2023				Yes	Australian pop musicians
Johnny Young	Johnny Young (born Johnny Benjamin de Jong; 12 March 1947) is a Dutch Australian singer, composer, record producer, disc jockey, television producer and...	Solo	M	1947				1967					Yes	Australian pop musicians
Jon Coghill	Jon Coghill (born 26 August 1971) is an Australian drummer best known for his work with Australian rock band, Powderfinger, although he has also toured...	Solo	M	1971				1991					Yes	Australian rock muscians
Jon English	Jonathan James English (26 March 1949 – 9 March 2016) was an English-born Australian singer, songwriter, musician and actor. He emigrated from England...	Solo	M	1949				1969	2016	67	Cardiac (aorta)		No	Australian rock muscians
Jon Farriss	Jonathan James Farriss (born 10 August 1961) is an Australian drummer and founding member of rock band INXS. Jon Farriss was born to Dennis and Jill Farriss...	Solo	M	1961				1981					Yes	Australian rock muscians
Jon Stevens	Jon Stevens (born 8 October 1961) is a New Zealand singer, best known for his work with Noiseworks and Jesus Christ Superstar. Stevens was born in Upper...	Solo	M	1961				1981					Yes	Australian rock muscians
Jona Weinhofen	Jona Weinhofen (born 1 January 1983) is an Australian musician. He was the lead guitarist for metalcore band I Killed the Prom Queen, and was the rhythm...	Solo	M	1983				2003					Yes	Australian rock muscians
Josh Pyke	Joshua Jon Pyke (born 18 December 1977) is an Australian singer-songwriter, producer, musician and children's book author. Josh Pyke is a prolific songwriter...	Solo	M	1977				1997					Yes	Australian rock muscians
Judith Durham	Judith Durham AO (born Judith Mavis Cock; 3 July 1943 – 5 August 2022) was an Australian singer, songwriter and musician who became the lead singer of...	Solo	F	1943				1963	2022	79	Lung disease		2022	Australian pop musicians
Judy Stone	Judith Anne Stone AM (born 1 January 1942) is an Australian pop and country music singer. For much of the 1960s she was a regular performer on the music...	Solo	F	1942				1962					Yes	Australian pop musicians
Kamahl	Kandiah Kamalesvaran AM (Tamil: கந்தையா கமலேஸ்வரன்; born 13 November 1934), better known by his stage name Kamahl, is a Malaysian-born Australian singer...	Solo	M	1934				1954					Yes	Australian pop musicians
Karise Eden	Karise Eden (born 11 July 1992) is an Australian singer and songwriter. In 2012, she became the winner of the first series of The Voice Australia. Eden...	Solo	F	1992				2012					Yes	Australian pop musicians
Kate Alexa	Kate Alexa Gudinski (born 2 March 1988) is an Australian former pop rock singer–songwriter and the daughter of the late Australian music promoter Michael...	Solo	F	1988				2008					Yes	Australian pop musicians
Kate Ceberano	Catherine Yvette Ceberano AM (/səˈbrɑːnoʊ/ or /sɛbəˈrɑːnoʊ/, born 17 November 1966) is an Australian singer and actress who performs in the soul, jazz...	Solo	F	1966				1986					Yes	Australian pop musicians
Kate DeAraugo	Katherine Jenna DeAraugo (born 5 November 1985) is an Australian singer-songwriter who in 2005 was the third winner of Australian Idol. After Idol, DeAraugo...	Solo	F	1985				2005					Yes	Australian pop musicians
Kathleen McGuire	Dr. Kathleen Alison McGuire (born in 1965 in Melbourne) is a choral and orchestral conductor, arranger, composer, music educator, vocalist and multi-instrumentalist...	Solo	F	1965				1985					Yes	Australian rock muscians
Katie Noonan	Katie Anne Noonan (born 2 May 1977) is an Australian singer and songwriter. In addition to a successful solo career encompassing opera, jazz, pop, rock...	Solo	F	1977				1997					Yes	Australian rock muscians
Katja Glieson	Katja-Angelique Glieson (born 19 August 1996), better known as Katja Glieson, is an Australian-German singer from Melbourne. She first gained recognition...	Solo	F	1996				2016					Yes	Australian pop musicians
Keir Nuttall	Keir Francis Nuttall (born 1975) is a Brisbane-based guitarist-singer-songwriter. He is a founding mainstay member of the rock trio, Transport, which formed...	Solo	M	1975				1995					Yes	Australian rock muscians
Keith Potger	Keith Leon Potger AO (born 21 March 1941) is an Australian musician. He is a founding members of the Australian folk-pop group the Seekers. He was born...	Solo	M	1941				1961					Yes	Australian pop musicians
Kellie Crawford	Kellie Lynn Crawford, née Hoggart (born 1 May 1974), is an Australian singer, actress and children's performer. Crawford was an original member of the...	Solo	F	1974				1994					Yes	Australian pop musicians
Kelsy Karter	Kelsy Karter (born 1 August 1991) is a New Zealand singer-songwriter. She is best known for her viral publicity stunt in which she supposedly tattooed...	Solo	F	1991				2011					Yes	Australian rock muscians
Kevin Johnson (singer)	Kevin Stephen Johnson (born 3 July 1942) is an Australian singer-songwriter. Popular in the 1970s, his biggest hit is "Rock and Roll (I Gave You the Best...	Solo	M	1942				1962					Yes	Australian pop musicians
Kevin Mitchell (musician)	Kevin Edward Mitchell (born 1 October 1977), also known by the stage name of Bob Evans, is an Australian singer-songwriter; Mitchell uses the name for...	Solo	M	1977				1997					Yes	Both
Kevin Parker (musician)	Kevin Richard Parker (born 20 January 1986) is an Australian singer, songwriter, multi-instrumentalist, musician, and record producer, best known for his...	Solo	M	1986				2006					Yes	Australian rock muscians
Kevin Peek	Kevin Peek (21 December 1946 – 11 February 2013) was an Australian guitarist, playing both rock and classical music, best known for his work with the progressive...	Solo	M	1946				1966	2013	67	Cancer (melanoma)		No	Australian rock muscians
Kim Salmon	Kim Leith Salmon (born 24 January 1957) is an Australian rock musician and songwriter from Perth. He has worked in various groups including The Scientists...	Solo	M	1957				1977					Yes	Australian rock muscians
Kirin J. Callinan	Kieran John Callinan (born 21 January 1986), known by his stage name Kirin J. Callinan, is an Australian singer, songwriter, and guitarist. He is also...	Solo	M	1986				2006					Yes	Australian rock muscians
Kirk Pengilly	Kirk Pengilly (/pɛnˈɡɪliː/ pehn-GIL-ee; born 4 July 1958) is an Australian musician and member of the Australian rock group INXS. Kirk plays saxophone...	Solo	M	1958				1978					Yes	Australian rock muscians
Kita Alexander	Nikkita Kalea "Kita" Alexander (born 25 February 1996) is an Australian pop singer-songwriter from Brisbane, Queensland, known for her 'short and evocative...	Solo	F	1996				2016					Yes	Both
Kota Banks	Jessica Mimi Porfiri (born 13 October 1994), who performs as Kota Banks, is an Australian pop singer-songwriter and musician. She signed to Nina Las Vegas's...	Solo	F	1994				2014					Yes	Australian pop musicians
Ky Baldwin	Ky Baldwin (born 10 April 2001) is an Australian singer, songwriter, dancer and actor. He is known for his music videos on his YouTube channel. Ky Baldwin...	Solo	M	2001				2021					Yes	Australian pop musicians
Kylie Minogue	Kylie Ann Minogue AO OBE (/mɪˈnoʊɡ/; born 28 May 1968) is an Australian singer, songwriter and actress. Minogue is the highest-selling female Australian...	Solo	F	1968				1988					Yes	Australian pop musicians
Lachy Doley	Lachlan R "Lachy" Doley (born 21st April 1978) is an Australian musician, singer and songwriter best known for playing the Hammond organ and whammy clavinet...	Solo	M	1978				1998					Yes	Australian rock muscians
Ladybeard	Richard Magarey (born 3 August 1983) is an Australian stunt actor, professional wrestler, singer and YouTuber, known for his bearded crossdressing persona...	Solo	M	1983				2003					Yes	Australian rock muscians
Lana Cantrell	Lana Eleanor Cantrell AM (born 7 August 1943) is an Australian-American singer and entertainment lawyer. She was nominated for the Grammy Award for Best...	Solo	F	1943				1963					Yes	Australian pop musicians
Larry Van Kriedt	Larry Van Kriedt (born July 4, 1954) is an American-born Australian jazz musician. He is best known for being the original bassist for the rock band AC/DC...	Solo	M	1954				1974					Yes	Australian rock muscians
Laura Gissara	Laura Simone Gissara (born 1984) is an Australian pop singer-songwriter. She was a final 10 contestant on the 2005 season of TV talent show, Australian...	Solo	F	1984				2004					Yes	Australian pop musicians
Laura Imbruglia	Laura Imbruglia (born 15 June 1983) is an Australian indie rock singer-songwriter. Imbruglia's father is an Italian of Sicilian heritage and her mother...	Solo	F	1983				2003					Yes	Australian rock muscians
Laurel Lea	Lorraine May Chapman (3 October 1942 – 31 January 1992), professionally known as Laurel Lea, was an Australian popular singer of the late 1950s and early...	Solo	F	1942				1962	1992	50	Cancer (leukaemia)		No	Australian pop musicians
Lauren Brant	Lauren Marie Brant Hall (born 24 February 1989) is a South African-Australian television personality, singer, dancer and actress. Brant was a member of...	Solo	F	1989				2009					Yes	Australian pop musicians
Lee Harding	Lee Harding (born 8 June 1983) is an Australian singer from Frankston, Victoria. He is best known for placing third in the third season of Australian Idol...	Solo	M	1983				2003					Yes	Australian pop musicians
Lenka	Lenka Kripac (born 19 March 1978) is an Australian singer-songwriter and actress best known for her song "The Show", from her debut album, Lenka. "The...	Solo	F	1978				1998					Yes	Both
Leo de Kroo	Leo de Kroo (born 8 July 1941) is an Australian pop and country music singer, and an accomplished luthier. For much of the 1960s he was a regular performer...	Solo	M	1941				1961					Yes	Australian pop musicians
Linda George (Australian singer)	Linda George OAM (born 1951) is an English-born Australian pop, jazz fusion and soul singer from the 1970s. In 1973, George performed the role of Acid...	Solo	F	1951				1971					Yes	Australian pop musicians
Lindy Morrison	Belinda "Lindy" Morrison OAM (born 2 November 1951) is an Australian musician, activist and social worker originally from Brisbane, Queensland. After starting...	Solo	F	1951				1971					Yes	Australian rock muscians
Lisa Mitchell	Lisa Helen Mitchell (born 22 March 1990) is an Australian musician, singer-songwriter who grew up in Albury, New South Wales. Mitchell currently lives...	Solo	F	1990				2010					Yes	Both
Lisa Origliasso	Lisa Marie Origliasso (born 25 December 1984) is an Australian singer-songwriter. Born and raised in Albany Creek, Queensland, Lisa and her identical twin...	Solo	F	1984				2004					Yes	Australian pop musicians
Little Pattie	Patricia Thelma Thompson (née Amphlett) OAM (born 17 March 1949), known professionally as Little Pattie, is an Australian singer who started her career...	Solo	F	1949				1969					Yes	Australian pop musicians
Lochlan Watt	Lochlan Watt (born 1987) is an Australian radio announcer, journalist, record label owner and musician from Samford, Queensland. He is currently based...	Solo	M	1987				2007					Yes	Australian rock muscians
Lonnie Lee	Lonnie Lee (born 18 September 1940), born as David Lawrence Rix) is an Australian singer, who has fronted Lonnie Lee and the Leeman and Lonnie Lee and...	Solo	F	1940				1960					Yes	Australian pop musicians
Lord Tim	Tim Ian Grose (born 1970), known professionally as Lord Tim, is an Australian musician. Based in Wollongong, New South Wales, he is best known as the founder...	Solo	M	1970				1990					Yes	Australian rock muscians
Lori Balmer	Lori Balmer (born 1960) is an Australian pop singer, recording artist and worked as a session singer and model; and has appeared on TV in Australia, United...	Solo	F	1960				1980					Yes	Australian pop musicians
Louis Tillett	Louis Rohan Tillett (born 1959) is an Australian rock music singer-songwriter, keyboardist and saxophonist. Tillett was the front man in Australian bands...	Solo	M	1959				1979	2023				Yes	Australian rock muscians
Lucas Browne	Lucas Browne (born 14 April 1979) is an Australian professional boxer and former mixed martial artist and kickboxer. He held the WBA (Regular) heavyweight...	Solo	M	1979				1999					Yes	Australian pop musicians
Lucius Borich	Lucius Borich (born 1971) is an Australian musician, best known as the drummer for the band Cog, and previously the drummer in funk metal band Juice and...	Solo	M	1971				1991					Yes	Australian rock muscians
Luke Hemmings	Luke Robert Hemmings (born 16 July 1996) is an Australian singer and musician, best known for being the lead vocalist, rhythm guitarist, and a founding...	Solo	M	1996				2016					Yes	Both
Luke Steele (musician)	Luke James Steele (born 13 December 1979) is an Australian musician, singer and songwriter. Steele is the vocalist and primary songwriter of the alternative...	Solo	M	1979				1999					Yes	Australian rock muscians
Lynne Randell	Lynne Randell (born Lynne Randall, 14 December 1949 – 8 June 2007) was an English Australian pop singer. For three years in the mid-1960s, she was Australia's...	Solo	F	1949				1969	2007	58	Suicide	Yes	No	Australian pop musicians
Macario de Souza	Macario de Souza (born 14 June 1983), sometimes known artistically as Kid Mac, is an Australian rapper, singer and filmmaker. Macario is the youngest of...	Solo	M	1983				2003					Yes	Australian rock muscians
Malcolm Young	Malcolm Mitchell Young (6 January 1953 – 18 November 2017) was an Australian musician who was the co-founder, rhythm guitarist, backing vocalist and songwriter...	Solo	M	1953				1973	2017	64	Dementia		No	Australian rock muscians
Mallrat	Grace Kathleen Elizabeth Shaw (born 25 September 1998), known professionally as Mallrat, is an Australian singer musician, and rapper from Brisbane. Mallrat...	Solo	F	1998				2018					Yes	Australian pop musicians
Mandawuy Yunupingu	Mandawuy Djarrtjuntjun Yunupingu AC, formerly Tom Djambayang Bakamana Yunupingu; skin name Gudjuk; also known as Dr Yunupingu (17 September 1956 – 2 June...	Solo	M	1956				1976	2013	57	Kidney disease		No	Australian rock muscians
Marc Hunter	Marc Alexander Hunter (7 September 1953 – 17 July 1998) was a New Zealand rock and pop singer, songwriter and record producer. He was the lead vocalist...	Solo	M	1953				1973	1998	45	Cancer (throat)	Yes	No	Australian rock muscians
Marcia Hines	Marcia Elaine Hines, AM (born July 20, 1953), is an American-Australian singer and TV personality. Hines made her debut, at the age of 16, in the Australian...	Solo	F	1953				1973					Yes	Australian pop musicians
Mark Boyce (singer)	Mark Boyce (born 6 March 1960) is an Australian singer, particularly known in France for his 1989 hit "Hey Little Girl". Boyce was a solo artist, had a...	Solo	M	1960				1980					Yes	Australian pop musicians
Mark Evans (musician)	Mark Whitmore Evans (born 2 March 1956) is an Australian musician, the current bass guitarist for rock band Rose Tattoo, and also a member of hard rock...	Solo	M	1956				1976					Yes	Australian rock muscians
Mark McEntee	Mark McEntee (/ˌmækənˈtiː/ MAK-ən-TEE; born 16 July 1955) is an Australian musician, best known as the lead guitarist and co-founder of the Australian...	Solo	M	1955				1975					Yes	Australian rock muscians
Mark Seymour	Mark Jeremy Seymour (born 26 July 1956) is an Australian musician and vocalist. He was the frontman and songwriter of rock band Hunters & Collectors from...	Solo	M	1956				1976					Yes	Australian rock muscians
Martin Armiger	John Martin Armiger (10 June 1949 – 27 November 2019) was an Australian musician, record producer and composer. He was one of the singer-songwriters and...	Solo	M	1949				1969	2019	70	Unknown		No	Australian rock muscians
Martin Craft	Martin Craft is an Australian songwriter, producer, and composer. Usually recording under the name M.Craft, he has released several albums on various labels...	Solo	M	1976				1996					Yes	Australian rock muscians
Marumaru	Avery Hutley (born 6 July, 1993), better known by the name of her musical project marumaru or her former project Cherax Destructor (abbreviated to CxDr)...	Solo	F	1993				2013					Yes	Australian rock muscians
Marvin Priest	Marvin Cornell Elliott (born 27 October 1981), better known by his stage name Marvin Priest, is a British-born, Australian-based singer-songwriter. In...	Solo	M	1981				2001					Yes	Australian pop musicians
Matt Corby	Matthew John Corby (born 7 November 1990) is an Australian singer-songwriter. He achieved his commercial breakthrough with his fourth EP, Into the Flame...	Solo	M	1990				2010					Yes	Both
Matty Newton	Matthew "Matty" Newton (born 3 January 1984) is an Australian songwriter, bass player, guitarist, keyboardist and producer from Queensland, Australia....	Solo	M	1984				2004					Yes	Australian rock muscians
Maurice Frawley	Maurice Gerard Frawley (5 May 1954 – 16 May 2009) was an Australian rock and country blues singer-songwriter and guitarist. Maurice Gerard Frawley was...	Solo	M	1954				1974	2009	55	Cancer (liver)		No	Australian rock muscians
May-a	Maya Cumming (born 2001), known professionally as May-a (stylised in all caps), is an Australian singer-songwriter from Sydney, New South Wales. On 2 February...	Solo	F	2001				2021					Yes	Australian pop musicians
Meg Mac	Megan Sullivan McInerney (born 6 July 1990 in Sydney), known by her stage name Meg Mac, is an Australian singer-songwriter and musician. She signed to...	Solo	F	1990				2010					Yes	Both
Megan Washington	Megan Alexanda Washington (born Port Moresby, Papua New Guinea, 7 January 1986) is an Australian musician and songwriter who has worked mononymously as...	Solo	F	1986				2006					Yes	Both
Melissa Tkautz	Melissa Natalie Tkautz (born 24 January 1974) is an Australian actress, singer, model, and presenter. She played the role of Nikki Spencer on the popular...	Solo	F	1974				1994					Yes	Australian pop musicians
Merril Bainbridge	Merril Bainbridge (born 2 June 1968) is an Australian pop music singer and songwriter. Her debut was in 1994 with the single, "Mouth", which peaked at...	Solo	F	1968				1988					Yes	Australian pop musicians
Merv Benton	Merv Benton (born Mervyn Bonson, 12 August 1942) was an Australian pop singer from the mid-1960s. His most popular singles were "Baby Let's Play House"...	Solo	M	1942				1962					Yes	Australian pop musicians
Mia Wray	Mia Isobel Wray-McCann (born 28 October 1995), known professionally as Mia Wray, is an Australian pop singer, songwriter and musician from Noosa, Queensland...	Solo	F	1995				2015					Yes	Both
Michael Clifford (musician)	Michael Gordon Clifford (born 20 November 1995) is an Australian musician, best known as the lead guitarist of the pop rock band 5 Seconds of Summer. Since...	Solo	M	1995				2015					Yes	Australian rock muscians
Michael Guy Chislett	Michael Guy Chislett (born 6 April 1982) is an Australian musician and producer. He is the lead guitarist and founding member of the Christian worship...	Solo	M	1982				2002					Yes	Australian rock muscians
Michael Hutchence	Michael Kelland John Hutchence (22 January 1960 – 22 November 1997) was an Australian singer, songwriter and actor. Hutchence co-founded the rock band...	Solo	M	1960				1980	1997	37	Drugs	Yes	No	Australian rock muscians
Michael Stangel	Michael Stangel (born 14 August 1967) is an Australian record producer, singer, songwriter, and a finalist in the second series of The Voice Australia...	Solo	M	1967				1987					Yes	Australian pop musicians
Michael Tierney (musician)	Michael John Tierney OAM (born 18 January 1977), is a member of Australian band Human Nature and younger brother of fellow member Andrew Tierney. Mike...	Solo	M	1977				1997					Yes	Australian pop musicians
Mick Cocks	Michael Thomas Cocks (11 January 1955 – 22 December 2009), known professionally as Mick Cocks, was an Australian musician, most noted for his guitar and...	Solo	M	1955				1975	2009	54	Cancer (liver)		No	Australian rock muscians
Mick Harvey	Michael John Harvey (born 29 August 1958) is an Australian musician, singer-songwriter, composer, arranger and record producer. A multi-instrumentalist...	Solo	M	1958				1978					Yes	Australian rock muscians
Micky Green	Michaela Maree Gehrmann (born 28 June 1984), who performs as Micky Green, is an Australian-born blues and pop singer-songwriter. Green left home at the...	Solo	F	1984				2004					Yes	Australian pop musicians
Monique Brumby	Monique Brumby (born 16 September 1974, in Devonport) is an Australian Indie pop/rock singer-songwriter, guitarist and producer. Her debut single, "Fool...	Solo	F	1974				1994					Yes	Australian rock muscians
Montaigne (musician)	Jessica Alyssa Cerro (born 14 August 1995), who performs as Montaigne, is an Australian art pop musician and Twitch streamer. Their debut album, Glorious...	Solo	F	1995				2015					Yes	Australian rock muscians
Murray Cook	Murray James Cook, AM (born 30 June 1960) is an Australian musician, actor, and DJ. Cook was one of the founding members of the children's band the Wiggles...	Solo	M	1960				1980					Yes	Australian rock muscians
Natalie Gauci	Natalie Rose Gauci (born 26 November 1981) is an Australian musician, producer and teacher. Gauci undertook music tuition at the Victorian College of the...	Solo	F	1981				2001					Yes	Australian pop musicians
Natalie Imbruglia	Natalie Jane Imbruglia (/ɪmˈbruːliə/ im-BROO-lee-ə, Italian: [imˈbruʎʎa]; born 4 February 1975) is an Australian singer and actress. In the early 1990s...	Solo	F	1975				1995					Yes	Australian pop musicians
Nathan Cavaleri	Nathan Cavaleri (born 18 June 1982) is an Australian blues rock singer-songwriter and guitarist, and a former child actor. He issued two albums as a solo...	Solo	M	1982				2002					Yes	Australian rock muscians
Nathan Leigh Jones	Nathan Leigh Jones (born 6 April 1981) is an Australian musician, public speaker and voice over artist. He has an honours degree in psychology and researches...	Solo	M	1981				2001					Yes	Australian pop musicians
Ngaiire	Ngaire Laun Joseph (born 1984, in Lae), known by her stage name Ngaiire (pronounced ny-ree or /naɪəriː/), is a Papua New Guinea-born Australian-based R&B...	Solo	F	1984				2004					Yes	Australian pop musicians
Nic Cester	Nicholas John Cester (born 6 July 1979) is an Australian musician, singer, songwriter and guitarist, known for being the frontman and lead singer in rock...	Solo	M	1979				1999					Yes	Australian rock muscians
Nick Allbrook	Nicholas Allbrook (born 23 November 1987) is an Australian psychedelic rock musician, singer, and songwriter. He is best known as the frontman of Pond...	Solo	M	1987				2007					Yes	Australian rock muscians
Nick Littlemore	Nicholas George Littlemore (born 6 May 1978) is an Australian musician, record producer, singer and songwriter. As a musician, he is the frontman of the...	Solo	M	1978				1998					Yes	Australian rock muscians
Nick Seymour	Nicholas More Seymour (born 9 December 1958) is an Australian musician and record producer. He is the founding bass guitarist and a mainstay of the rock...	Solo	M	1958				1978					Yes	Australian rock muscians
Nicole Millar	Nicole Maxine Michel-Millar, (born 27 April 1993) who performs as Nicole Millar, is a Canadian-Australian electronic, indie pop singer-songwriter. She...	Solo	F	1993				2013					Yes	Australian pop musicians
Noeleen Batley	Noeleen Batley (born 25 December 1944) was an Australian pop star in the 1960s and early 1970s. She was known as "Australia's Little Miss Sweetheart"....	Solo	F	1944				1964					Yes	Australian pop musicians
Noosha Fox	Noosha Fox (born Susan Traynor, 8 December 1944) is an Australian singer. She is known as the lead singer of the band Fox, who had three UK chart hits...	Solo	F	1944				1964					Yes	Australian pop musicians
Normie Rowe	Norman John Rowe AM (born 1 February 1947) is an Australian singer and songwriter. He rose to national prominence in the mid-1960s as a pop star and teen...	Solo	M	1947				1967					Yes	Australian pop musicians
Olivia Newton-John	Dame Olivia Newton-John AC DBE (26 September 1948 – 8 August 2022) was a British and Australian singer and actress. She was a four-time Grammy Award winner...	Solo	F	1948				1968	2022	74	Cancer (breast)		2022	Australian pop musicians
Owl Eyes	Brooke Addamo (born 2 January 1991), better known by her stage name Owl Eyes, is an Australian recording artist from Melbourne signed to the Illusive /...	Solo	F	1991				2011					Yes	Both
Ozzie Wright	Ozzie Wright (born 1 July 1976) is an Australian professional surfer, painter, and musician. He is sponsored by Volcom and Santa Cruz surfboards. His artwork...	Solo	M	1976				1996					Yes	Australian rock muscians
Pan Yaung Chel	Pan Yaung Chel (Burmese: ပန်းရောင်ခြယ်; born 14 January 1996) is an Anglo-Burmese singer-songwriter and actress best known for her pop songs, films and...	Solo	F	1996				2016					Yes	Australian pop musicians
Pat Carroll (singer)	Pat Carroll (born 1946) is an Australian singer in the 1960s and early 1970s, she is probably best known for her television appearances and her collaboration...	Solo	F	1946				1966					Yes	Australian pop musicians
Paul Field (musician)	Paul James Field AM (born 3 May 1961) is an Australian musician, filmmaker and author. He is best known as one of the founding members of the Sydney pub...	Solo	M	1961				1981					Yes	Australian rock muscians
Paul Gildea	Paul Gildea (born November 1957) is an Australian musician, music educator and talent manager. He is best known as the lead guitarist and backing vocalist...	Solo	M	1957				1977					Yes	Australian rock muscians
Paul Gray (songwriter)	Paul Francis Gray (28 November 1963 – 24 April 2018) was an Australian songwriter, pianist, singer and record producer. He met with early success as the...	Solo	M	1963				1983	2018	55	Cancer (myeloma)		No	both
Paul Hester	Paul Newell Hester (8 January 1959 – 26 March 2005) was an Australian musician and television personality. He was the drummer for the band Split Enz for...	Solo	M	1959				1979	2005	46	Suicide		No	Australian rock muscians
Paul Kelly (Australian musician)	Paul Maurice Kelly AO (born 13 January 1955) is an Australian rock music singer-songwriter and guitarist. He has performed solo, and has led numerous groups...	Solo	M	1955				1975					Yes	Australian rock muscians
Paulini	Pauline Curuenavuli (born 15 October 1982), known professionally as Paulini, is a Fijian-Australian singer, songwriter and musical theatre actress. Born...	Solo	F	1982				2002					Yes	Australian pop musicians
Peach PRC	Sharlee Jade Curnow (born 2 April 1997), known professionally as Peach PRC, is an Australian pop singer, songwriter, and social media personality. Her...	Solo	F	1997				2017					Yes	Australian pop musicians
Peter Allen (musician)	Peter Allen (born Peter Richard Woolnough; 10 February 1944 – 18 June 1992) was an Australian singer-songwriter, musician, and entertainer, known for his...	Solo	M	1944				1964	1992	48	AIDS/cancer		No	Australian rock muscians
Peter Head	Peter Head (born Peter Beagley 1946, Adelaide) is an Australian rock music pianist and singer-songwriter. He is best known for his work with the progressive...	Solo	M	1946				1966					Yes	Australian rock muscians
Peter Mengede	Peter Mengede (born 1962) is an Australian musician best known as a former guitarist for alternative metal band Helmet. He formed his own group, Handsome...	Solo	M	1962				1982					Yes	Australian rock muscians
Peter Starkie	Peter George Starkie (21 August 1948 – 14 September 2020) was an Australian rock musician. He was the founding guitarist of Skyhooks in 1973 and joined...	Solo	M	1948				1968	2020	72	Fall		No	Australian rock muscians
Phil Burton	Phillip Andrew Burton OAM (born 13 March 1974) is an Australian musician best known as a member of the Australian pop vocal band Human Nature with Toby...	Solo	M	1974				1994					Yes	Australian pop musicians
Phil Rudd	Phillip Hugh Norman Rudd (born Phillip Hugh Norman Witschke Rudzevecuis, 19 May 1954) is an Australian drummer, best known as the drummer of AC/DC across...	Solo	M	1954				1974					Yes	Australian rock muscians
Phil Small	Phillip James Small (born 2 August 1954) is an Australian musician and songwriter, who is the bass guitarist for the pub rock band Cold Chisel. He has...	Solo	M	1954				1974					Yes	Australian rock muscians
Phill Calvert	Phillip Calvert (born 11 January 1958) is an Australian rock drummer and producer best known for his playing in the post-punk band The Birthday Party with...	Solo	M	1958				1978					Yes	Australian rock muscians
Quan Yeomans	Quan Yeomans (born 12 December 1972) is an Australian musician best known as the frontman of the band Regurgitator. Yeomans was born in Sydney to a fifth-generation...	Solo	M	1972				1992					Yes	Australian rock muscians
Rachael Leahcar	Rachael Wendy Bartholomew (born 22 February 1994), known by her stage name Rachael Leahcar, is an Australian singer and songwriter, born and raised in...	Solo	F	1994				2014					Yes	Australian pop musicians
Ray Burgess	Raymond Peter Burgess (born 1951) is an Australian pop singer and TV presenter. His highest charting single, "Touch Me" (late 1974) reached the top 20...	Solo	M	1951				1971					Yes	Australian pop musicians
Red Symons	Redmond Symons (born 13 June 1949) is an English-born Australian musician and television and radio personality. He was the lead guitarist in the band Skyhooks...	Solo	M	1949				1969					Yes	Australian rock muscians
Renée Geyer	Renée Rebecca Geyer (11 September 1953 – 17 January 2023) was an Australian singer who was one of that country's finest jazz, soul and R&B musicians. She...	Solo	F	1953				1973	2023		Surgical complications		2022	Australian pop musicians
Ric Formosa	Riccardo Formosa (born 1 September 1954) is an Italian-born Australian musician and composer. He was the lead guitarist of the pop band Little River Band...	Solo	M	1954				1974					Yes	Australian rock muscians
Richard Chee Quee	Richard Chee Quee (born 4 January 1971) is an Australian former first-class cricketer. Chee Quee is notable for being the second player of Chinese origin...	Solo	M	1971				1991					Yes	Australian rock muscians
Richard Clapton	Richard Clapton (born 18 May 1948) is an Australian singer-songwriter-guitarist and producer. His solo top 20 hits on the Kent Music Report Singles Chart...	Solo	M	1948				1968					Yes	Australian rock muscians
Richard Franklin (director)	Richard Franklin (15 July 1948 – 11 July 2007) was an Australian film director. Franklin was born and grew up in Brighton, Melbourne, the son of Margaret...	Solo	M	1948				1968	2007	59	Cancer (prostate)		No	Australian rock muscians
Rick Price	Rick Allan Price (born 6 July 1961) is an Australian singer, songwriter, multi-instrumentalist and record producer. His debut album, Heaven Knows, was...	Solo	M	1961				1981					Yes	Australian pop musicians
Rick Springfield	Richard Lewis Springthorpe (born 23 August 1949), known professionally as Rick Springfield, is an Australian-American musician and actor. He was a member...	Solo	M	1949				1969					Yes	Australian rock muscians
Ricki-Lee Coulter	Ricki-Lee Dawn Coulter (born 10 November 1985), also known mononymously as Ricki-Lee, is a New Zealand-born Australian singer, songwriter, television,...	Solo	F	1985				2005					Yes	Australian pop musicians
Rob Hirst	Robert George Hirst (born 3 September 1955) is an Australian musician from Camden, New South Wales. He is a founding member of rock band Midnight Oil on...	Solo	M	1955				1975					Yes	Australian rock muscians
Rob Mills	Robert Mills (born 21 June 1982) is an Australian actor, television host and singer-songwriter. He was one of the finalists from the first season of Australian...	Solo	M	1982				2002					Yes	Australian pop musicians
Robert Hughes (actor)	Robert Lindsay Hughes (born 19 August 1948) also billed variously as Bob Hughes and Robert Hughs, is an Australian-born British former actor who appeared...	Solo	M	1948				1968					Yes	Australian rock muscians
Robert Vickers	Robert Vickers (born 25 November 1958, Brisbane, Australia) is an Australian bass guitarist, who is best known as a member of the Australian musical group...	Solo	M	1958				1978					Yes	Australian rock muscians
Ron Strykert	Ronald Graham Strykert (born 18 August 1957) is an Australian musician. He is best known for playing lead guitar, co-founding and composing songs with...	Solo	M	1957				1977					Yes	Australian rock muscians
Ronnie Simmons	Ronnie Simmons (born 26 August 1988) is an Australian-born LA based guitarist. He is a member of Faster Pussycat, Motochrist and Richie Ramone's touring...	Solo	M	1988				2008					Yes	Australian rock muscians
Rory O'Donoghue	Rory O'Donoghue (13 May 1949 – 13 December 2017) was an Australian actor, composer and musician, best known for playing the character "Thin Arthur" in...	Solo	M	1949				1969	2017	68	Suicide		No	Australian rock muscians
Rosie Ribbons	Rosemary "Rosie" Ribbons (born 22 July 1983) is a Welsh singer-songwriter. She achieved fame by being one of the finalists in the ITV1 talent show Pop...	Solo	F	1983				2003					Yes	Australian pop musicians
Ross Hannaford	Ross Andrew Hannaford (1 December 1950 – 8 March 2016) was an Australian musician, active in numerous local bands. He was often referred to by his nickname...	Solo	M	1950				1970	2016	66	Cancer		No	Australian rock muscians
Ross Wilson (musician)	Ross Andrew Wilson (born 18 November 1947) is an Australian singer-songwriter, musician and producer. He is the co-founder and frontman of the long-standing...	Solo	M	1947				1967					Yes	Australian rock muscians
Rowland S. Howard	Rowland Stuart Howard (24 October 1959 – 30 December 2009) was an Australian rock musician, guitarist and songwriter, best known for his work with the...	Solo	M	1959				1979	2009	50	cancer/HepC		No	Australian rock muscians
Roxane LeBrasse	Roxane "Roxy" LeBrasse (born 26 August 1983 in Mauritius) is an Australian singer who was placed ninth place on the third season of Australian Idol. In...	Solo	F	1983				2003					Yes	Australian pop musicians
Ruel (singer)	Ruel Vincent van Dijk (born 29 October 2002), known mononymously as Ruel, is an Australian singer and songwriter from Sydney, best known for his singles...	Solo	M	2002				2022					Yes	Australian pop musicians
Russell Morris	Russell Norman Morris AM (born 31 July 1948) is an Australian singer-songwriter and guitarist who had five Australian Top 10 singles during the late 1960s...	Solo	M	1948				1968					Yes	Australian pop musicians
Sam Fischer	Samuel Fischer (born 5 July 1991) is an Australian pop rock singer-songwriter and musician. Fischer released music independently before signing with RCA...	Solo	M	1991				2011					Yes	Australian pop musicians
Sam Teskey	Sam Teskey (born 1989) is an Australian blues musician, best known for his work with the Teskey Brothers. Sam won the ARIA Award for Engineer of the Year...	Solo	M	1989				2009					Yes	Australian rock muscians
Samantha Jade	Samantha Jade Gibbs (born 18 April 1987[citation needed]) is an Australian singer and songwriter. She has written tracks for artists including JoJo and...	Solo	F	1987				2007					Yes	Australian pop musicians
Samantha Sang	Cheryl Lau Sang (born 5 August 1951), known professionally as Samantha Sang, is an Australian singer. She had an earlier career as a teenage singer under...	Solo	F	1951				1971					Yes	Australian pop musicians
Sampa the Great	Sampa Tembo (born 9 August 1993), known professionally as Sampa the Great, is a Zambian singer, rapper and songwriter. Between 2014 and 2020, she was based...	Solo	F	1993				2013					Yes	Australian pop musicians
Sandy Scott (singer)	Keith Gilchrist (born 1941), known professionally as Sandy Scott, is an Australian singer and television compere. He was a regular guest on the television...	Solo	M	1941				1961					Yes	Australian pop musicians
Sarah Blasko	Sarah Elizabeth Blaskow (born 23 September 1976), known professionally as Sarah Blasko, is an Australian singer, songwriter, musician and record producer...	Solo	F	1976				1996					Yes	Australian rock muscians
Sarah De Bono	Sarah Renee De Bono (born 6 March 1992) is an Australian singer-songwriter and pianist, born and raised in Melbourne. She participated on the first season...	Solo	F	1992				2012					Yes	Australian pop musicians
Sarah McLeod (musician)	Sarah Yvette McLeod (born 1 February 1973[citation needed]) is an Australian singer-songwriter known both for her solo work and as the singer/guitarist...	Solo	F	1973				1993					Yes	Australian rock muscians
Scott Cain	Scott Cain (born 2 April 1981) is an Australian singer and TV presenter. In 2002 he won the third Australian Popstars TV talent competition. His debut...	Solo	M	1981				2001					Yes	Australian pop musicians
Scott Owen	Scott Bradley Owen (born 14 February 1975) is an Australian musician who currently plays for the punk rock/psychobilly band The Living End. After playing...	Solo	M	1975				1995					Yes	Australian rock muscians
Seja Vogel	Seja Vogel (pronounced say-ah) (born 21 May 1981) is a German-Australian musician who was a member of Brisbane bands Sekiden and Regurgitator. Vogel was...	Solo	F	1981				2001					Yes	Australian rock muscians
Shakir Pichler	Shakir Pichler (born August, 1967 in Perth, Western Australia) is an Australian Drummer, Singer, and feature film Action Vehicle Coordinator. Shakir joined...	Solo	M	1967				1987					Yes	Australian rock muscians
Shannon Noll	Shannon Noll (born 16 September 1975) is an Australian singer-songwriter who first came to prominence as runner-up of the first season of Australian Idol...	Solo	M	1975				1995					Yes	both
Shimon Moore	Shimon "Shim" Moore (born 11 November 1982) is an Australian rock musician, songwriter, producer, performing artist, as well as a TV and film actor. He...	Solo	M	1982				2002					Yes	Australian rock muscians
Shiny Joe Ryan	Joseph Michael "Shiny Joe" Ryan (born 23 August 1987) is an Irish-Australian psychedelic rock musician, singer and songwriter. He is the founding mainstay...	Solo	M	1987				2007					Yes	Australian rock muscians
Sia	Sia Kate Isobelle Furler (/ˈsiːə/ SEE-ə; born 18 December 1975) is an Australian singer and songwriter. Born and raised in Adelaide, she started her career...	Solo	F	1975				1995					Yes	both
Simon Holmes (guitarist)	Simon Carter Holmes (28 March 1963 – 13 July 2017) was an Australian musician who served as the singer and lead guitarist for the indie rock bands, The...	Solo	M	1963				1983	2017	54	Suicide		No	Australian rock muscians
Simone Stacey	Simone Angela Stacey (born November 1977) is an Australian soul and jazz singer-songwriter. She was a founding mainstay member of girl pop duo, Shakaya...	Solo	F	1977				1997					Yes	Australian pop musicians
Sophie Monk	Sophie Charlene Akland Monk (born 14 December 1979) is an Australian singer, actress, television personality, and model. She was a member of the pop girl...	Solo	F	1979				1999					Yes	Australian pop musicians
Stan Walker	Stan Walker (born 23 October 1990) is an Australian-born New Zealand singer, actor, and television personality. In 2009, Walker was the winner of the seventh...	Solo	M	1990				2010					Yes	Australian pop musicians
Steve Kilbey	Steven John Kilbey (born 13 September 1954) is an English-Australian singer-songwriter and bass guitarist for the rock band The Church. He is also a music...	Solo	M	1954				1974					Yes	Australian rock muscians
Steve Prestwich	Steven William Prestwich (5 March 1954 – 16 January 2011) was an English-born Australian drummer, guitarist, singer and songwriter. After relocating from...	Solo	M	1954				1974	2011	57	Cancer (brain)		No	Australian rock muscians
Steve Rowe	Steve Rowe (born 19 January 1965) is an Australian musician who is the founder, bass guitarist, and vocalist of the Australian Christian death metal band...	Solo	M	1965				1985					Yes	Australian rock muscians
Steven Bishop	Steven Bishop (born 3 March 1970) is an Australian drummer, formerly of Australian band Powderfinger though he left the band before their rise to prominence...	Solo	M	1970				1990					Yes	Australian rock muscians
Stevie Wright	Stephen Carlton Wright (20 December 1947 – 27 December 2015) was an Australian singer, songwriter, and musician. Called Australia's first international...	Solo	M	1947				1967	2015	68	Pneumonia	Yes	No	both
Stu Spasm	Stuart Gray (born 1961), better known by his moniker Stu Spasm, is an Australian musician and composer best recognized as the frontman for the experimental...	Solo	M	1961				1981					Yes	Australian rock muscians
Stuart Rudd	Stuart William Rudd (born 8 June 197?) is an Australian songwriter/bass guitar player of rock band, The Superjesus. The South Australia News reported that...	Solo	M	1970				1990					Yes	Australian rock muscians
Sun Park	Sun Park (born 3 January 1981) is a Korean Australian singer, actress, entertainer and former member of the children's entertainment group Hi-5 as well...	Solo	F	1981				2001					Yes	Australian pop musicians
Tamara Jaber	Tamara Jaber (Arabic: تمارا جابر; born 13 August 1982) is an Australian recording artist who rose to fame in the early 2000s as a winner on the hit TV...	Solo	F	1982				2002					Yes	Australian pop musicians
Terrence Michael Walsh	Terrence Michael Walsh (6 November 1953 – 9 August 1987) was a singer, song writer and musician. Born in Liverpool, England and migrated to Sydney with...	Solo	M	1953				1973	1987	34	Drug OD	Yes	No	Australian rock muscians
Tex Perkins	Gregory Stephen Perkins (born 28 December 1964), better known by his stage name Tex Perkins, is an Australian singer-songwriter who fronted the Australian...	Solo	M	1964				1984					Yes	Australian rock muscians
The Kid Laroi	Charlton Kenneth Jeffrey Howard (born 17 August 2003), known professionally as the Kid Laroi (stylised as The Kid LAROI), is an Australian singer-songwriter...	Solo	M	2003				2023					Yes	Australian pop musicians
Thelma Plum	Thelma Amelina Plumbe (born 21 December 1994), known professionally as Thelma Plum, is an Aboriginal Australian singer, songwriter, guitarist and musician...	Solo	F	1994				2014					Yes	Australian pop musicians
Tiffani Wood	Tiffany "Tiffani" Jane Wood (born 8 November 1977), briefly known as Tiffani Cummins, is an Australian singer and songwriter, who is a former member of...	Solo	F	1977				1997					Yes	Australian pop musicians
Tigerlily (DJ)	Dara Kristen Hayes (born 27 March 1992), known as Tigerlily, is an Australian DJ and record producer born in Sydney. Tigerlily has two sisters, Georgina...	Solo	F	1992				2012					Yes	Australian pop musicians
Tim Harding (musician)	Timothy John Harding (born 1 February 1978) is an Australian musician, singer, guitarist, entertainer and former member of the Australian children's musical...	Solo	M	1978				1998					Yes	Australian rock muscians
Tim Hart (Australian musician)	Tim Hart (born 1984) is a Sydney-based singer-songwriter, better known for his role as drummer and backing vocalist of Australian indie folk-rock band...	Solo	M	1984				2004					Yes	Australian rock muscians
Tim Maddren	Timothy Maddren (born 3 March 1984) is a New Zealand-born Australian musician best known as a member of the Australian children's musical group Hi-5 between...	Solo	M	1984				2004					Yes	Australian rock muscians
Tina Arena	Filippina Lydia "Tina" Arena AM (born 1 November 1967) is an Australian singer-songwriter, musician, musical theatre actress and record producer. She is...	Solo	F	1967				1987					Yes	Australian pop musicians
Tkay Maidza	Takudzwa Victoria Rosa "Tkay" Maidza (/tiːˈkeɪ ˈmaɪdzə/ tee-KAY MY-dzə; born 17 December 1995) is a Zimbabwean-born Australian singer-songwriter and rapper...	Solo	F	1995				2015					Yes	Australian pop musicians
Toby Martin	Toby Martin (born 5 August 1975), is an Australian singer-songwriter, musician, academic, and lecturer at University of Huddersfield UK. Martin is the...	Solo	M	1975				1995					Yes	Australian rock muscians
Tommy Emmanuel	William Thomas Emmanuel AM (born 31 May 1955) is an Australian guitarist. Originally a session player in many bands, he has released many award-winning...	Solo	M	1955				1975					Yes	Australian rock muscians
Tony Currenti	Tony Currenti (born 26 June 1951[citation needed]) is an Australian drummer of Italian descent, best known as a session drummer for Australian hard rock...	Solo	M	1951				1971					Yes	Australian rock muscians
Tracy Pew	Tracy Franklin Pew (19 December 1957 – 7 November 1986) was an Australian musician, and bassist for The Birthday Party. He was later a member of The Saints...	Solo	M	1957				1977	1986	29	Seizure	Yes	No	Australian rock muscians
Trevor Lucas	Trevor George Lucas (25 December 1943 – 4 February 1989) was an Australian folk singer, a member of Fairport Convention and one of the founders of Fotheringay...	Solo	M	1943				1963	1989	46	Cardiac arrest		No	Australian rock muscians
Trisha Noble	Patricia Ann Ruth Noble (3 February 1944 – 23 January 2021) was an Australian singer and actress. Initially performing as Patsy Ann Noble, she was a teenage...	Solo	F	1944				1964	2021	77	Cancer (lung)		No	Australian pop musicians
Vanessa Amorosi	Vanessa Joy Amorosi (born 8 August 1981) is an Australian singer-songwriter and recording artist. Her combined album and single sales have reached over...	Solo	F	1981				2001					Yes	Australian pop musicians
Virgil Donati	Virgil Donati (born 22 October 1958) is an Australian drummer, composer and producer. He holds the drum sticks in the traditional style and is also proficient...	Solo	M	1958				1978					Yes	Australian rock muscians
Wade Keighran	Wade Keighran (born 1 August 1984) is an Australian rock musician, songwriter, audio engineer and record producer currently based in Sydney. He started...	Solo	M	1984				2004					Yes	Australian rock muscians
Waleed Aly	Waleed Aly (born 15 August 1978) is an Australian television presenter, journalist, academic, and lawyer. Aly is a lecturer in politics at Monash University...	Solo	M	1978				1998					Yes	Australian rock muscians
Wendy Saddington	Wendy June Saddington (26 September 1949 – 21 June 2013), also known as Gandharvika Dasi, was an Australian blues, soul and jazz singer, and was in the...	Solo	F	1949				1969	2013	64	Cancer (oesophagus)		No	Australian pop musicians
Wes Carr	Wesley Dean "Wes" Carr (born 14 September 1982), also recording as Buffalo Tales, is an Australian singer-songwriter and multi-instrumentalist, best known...	Solo	M	1982				2002					Yes	Australian pop musicians
Wilbur Wilde	Wilbur Wilde (born Nicholas Robert Aitken on 5 October 1955) is an Australian saxophonist, television personality and radio presenter. He is best known...	Solo	M	1955				1975					Yes	Australian rock muscians
William Shakespeare (singer)	William Shakespeare (19 November 1948 – 5 October 2010) was the stage name of Australian glam rock singer, born as John Stanley Cave, also known as John...	Solo	M	1948				1968	2010	62	Alcohol	Yes	No	Australian pop musicians
Xonia	Xonia (born Loredana Sachelaru; 25 June 1989) is an Australian-born Romanian singer, songwriter, actress and dancer. Xonia was born 25 June 1989 in Melbourne...	Solo	F	1989				2009					Yes	Australian pop musicians
Yvonne Barrett	Yvonne Frances Barrett (1946 – 2 September 1985) was an Australian pop singer. She reached the top 60 Kent Music Report singles chart with her cover versions...	Solo	F	1946				1966	1985	39	Homicide		No	Australian pop musicians
Zoë Badwi	Zoë Badwi (born 4 May 1986) is an Australian singer and songwriter. Badwi was born in Germany but later moved to Melbourne, Victoria in Australia, where...	Solo	F	1986				2006					Yes	Australian pop musicians
							20.3475
		M	433						20	0			Australian Pop Musicians	263
		F	222						21	0			Australian rock muscians	356
			655						22	0	1	Cancer (bowel)	Both	37
									23	0	1	cancer/HepC	Duplicate	0
									24	0	1	AIDS/cancer		656
									25	0	5	Cancer
									26	0	3	Cancer (throat)
									27	0	2	Cancer (lung)
									28	0	5	Cancer (brain)
									29	1	2	Cancer (breast)
									30	0	2	Cancer (myeloma)
									31	0	4	Cancer (liver)
									32	0	3	Cancer (prostate)
									33	0	1	Cancer (oesophagus)
									34	2	1	Cancer (melanoma)
									35	0	1	Cancer (rare)
									36	1	1	Cancer (leukaemia)
									37	2	1	Cancer (lymphoma)
									38	0	2	Cancer (pancreatic)
									39	1	36
									40	0	5	Cardiac arrest
									41	0	1	Heart disease
									42	1	6	Suicide
									43	2	2	Dementia
									44	0	1	Fall
									45	1	2	Alcohol
									46	3	2	Drug OD
									47	1	2	Kidney disease
									48	3	2	Lung disease
									49	2	1	Air crash
									50	2	1	Cardiac (aorta)
									51	1	2	Pneumonia
									52	1	7	Unknown
									53	1	1	Cardiac
									54	5	2	Stroke
									55	2	1	Seizure
									56	0	1	Homicide
									57	2	1	Illness
									58	2	40
									59	1
									60	3
									61	2
									62	2
									63	2
									64	3
									65	1
									66	4
									67	3
									68	4
									69	1
									70	2
									71	1
									72	3
									73	0
									74	1
									75	2
									76	0
									77	3
									78	0
									79	2
									80	0
									81	0
									82	0
									83	0
									84	0
									85	0
									86	0
									87	0
									88	1
									89	0
									90	0
									91	0
									92	0
									93	0
									94	0
									95	0
									96	0
									97	0
									98	0
									99	0
									20s	1
									30s	6
									40s	13
									50s	17
									60s	25
									70s	14
									80s	1
									90s	0
										77

## Sheet: Musicagecount
Wikipedia name	Age at debut	Year of debut	Year of death	Age at death	Year of birth	Age in 1971	Age in 2022	20-29	30-39	40-49	50-59	60-69	70-79	80-89
Frankie Davidson	26	1960	2022	88	1934	37	88		1	1	1	1	1	1
Kamahl		1954			1934	37	88		1	1	1	1	1	1
Johnny O'Keefe	17	1952	1978	43	1935	36	87		1	1
Warren Williams (rock musician)		1955			1935	36	87		1	1	1	1	1	1
David Le'aupepe		1956			1936	35	86		1	1	1	1	1	1
Col Joye		1957			1937	34	85		1	1	1	1	1	1
Daevid Allen		1958	2015	77	1938	33	84		1	1	1	1	1
Johnny Rebb		1959	2014	75	1939	32	83		1	1	1	1	1
Dig Richards		1960	1983	43	1940	31	82		1	1
Carl Groszmann		1960			1940	31	82		1	1	1	1	1	1
Athol Guy		1960			1940	31	82		1	1	1	1	1	1
Barry Stanton		1961	2018	77	1941	30	81		1	1	1	1	1
Sandy Scott (singer)		1961			1941	30	81		1	1	1	1	1	1
Leo de Kroo		1961			1941	30	81		1	1	1	1	1	1
Keith Potger		1961			1941	30	81		1	1	1	1	1	1
Ray Hoff	16	1958			1942	29	80	1	1	1	1	1	1	1
Merv Benton		1962			1942	29	80	1	1	1	1	1	1	1
Kevin Johnson (singer)		1962			1942	29	80	1	1	1	1	1	1	1
Bruce Woodley		1962			1942	29	80	1	1	1	1	1	1	1
Trevor Lucas		1963	1989	46	1943	28	79	1	1	1
Duncan McGuire (musician)		1963	1989	46	1943	28	79	1	1	1
Jade Hurley		1963			1943	28	79	1	1	1	1	1	1
Wayne Duncan (musician)	26	1970	2016	72	1944	27	78	1	1	1	1	1	1
Peter Allen (musician)		1964	1992	48	1944	27	78	1	1	1
Russell Dunlop	25	1970	2009	64	1945	26	77	1	1	1	1	1
Jimmy Doyle (musician)		1965	2006	61	1945	26	77	1	1	1	1	1
Vince Melouney	22	1967			1945	26	77	1	1	1	1	1	1
Roger Hicks (rock musician)		1965			1945	26	77	1	1	1	1	1	1
Doug Parkinson	19	1965	2021	75	1946	25	76	1	1	1	1	1	1
George Young (rock musician)		1966	2017	71	1946	25	76	1	1	1	1	1	1
Jim Keays		1966	2014	68	1946	25	76	1	1	1	1	1
Kevin Peek		1966	2013	67	1946	25	76	1	1	1	1	1
Billy Thorpe		1966	2007	61	1946	25	76	1	1	1	1	1
Peter Wells (guitarist)	30	1976	2006	60	1946	25	76	1	1	1	1	1
Bon Scott		1966	1980	34	1946	25	76	1	1
Rhys Clark	24	1970			1946	25	76	1	1	1	1	1	1
Peter Head		1966			1946	25	76	1	1	1	1	1	1
John Farrar		1966			1946	25	76	1	1	1	1	1	1
Harry Vanda		1966			1946	25	76	1	1	1	1	1	1
Gene Pierson		1966			1946	25	76	1	1	1	1	1	1
Colin Petersen		1966			1946	25	76	1	1	1	1	1	1
Colin Burgess (musician)	22	1968			1946	25	76	1	1	1	1	1	1
Brian Cadd		1966			1946	25	76	1	1	1	1	1	1
Stevie Wright		1967	2015	68	1947	24	75	1	1	1	1	1
Doc Neeson		1967	2014	67	1947	24	75	1	1	1	1	1
Greg Quill		1967	2013	66	1947	24	75	1	1	1	1	1
Clive Shakespeare		1967	2012	65	1947	24	75	1	1	1	1	1
Ted Mulry	24	1971	2001	54	1947	24	75	1	1	1	1
Terry Wilkins		1965			1947	24	75	1	1	1	1	1	1
Ross Wilson (musician)		1967			1947	24	75	1	1	1	1	1	1
Normie Rowe		1967			1947	24	75	1	1	1	1	1	1
Johnny Young		1967			1947	24	75	1	1	1	1	1	1
Franciscus Henri		1967			1947	24	75	1	1	1	1	1	1
Dick Diamonde		1967			1947	24	75	1	1	1	1	1	1
Dan Robinson (singer)		1967			1947	24	75	1	1	1	1	1	1
Angry Anderson		1967			1947	24	75	1	1	1	1	1	1
Peter Starkie		1968	2020	72	1948	23	74	1	1	1	1	1	1
William Shakespeare (singer)		1968	2010	62	1948	23	74	1	1	1	1	1
Jackie Orszaczky		1968	2008	60	1948	23	74	1	1	1	1	1
Richard Franklin (director)		1968	2007	59	1948	23	74	1	1	1	1
Russell Morris		1968			1948	23	74	1	1	1	1	1	1
Robert Hughes (actor)		1968			1948	23	74	1	1	1	1	1	1
Richard Clapton		1968			1948	23	74	1	1	1	1	1	1
Jeff Phillips (singer)		1968			1948	23	74	1	1	1	1	1	1
Garth Porter		1968			1948	23	74	1	1	1	1	1	1
Martin Armiger		1969	2019	70	1949	22	73	1	1	1	1	1	1
Rory O'Donoghue		1969	2017	68	1949	22	73	1	1	1	1	1
Jon English		1969	2016	67	1949	22	73	1	1	1	1	1
Darryl Cotton	16	1965	2012	63	1949	22	73	1	1	1	1	1
Peter Doyle (singer)	9	1958	2001	52	1949	22	73	1	1	1	1
Dallas Royall	24	1973	1991	42	1949	22	73	1	1	1
Rick Springfield		1969			1949	22	73	1	1	1	1	1	1
Red Symons		1969			1949	22	73	1	1	1	1	1	1
John Farnham		1969			1949	22	73	1	1	1	1	1	1
John Brewster (musician)		1969			1949	22	73	1	1	1	1	1	1
Harry Brus		1969			1949	22	73	1	1	1	1	1	1
Daryl Braithwaite		1969			1949	22	73	1	1	1	1	1	1
Ross Hannaford		1970	2016	66	1950	21	72	1	1	1	1	1
Chris Bailey (musician, born 1950)			2013	63	1950	21	72	1	1	1	1	1
Richard Brewster		1970			1950	21	72	1	1	1	1	1	1
Ray Arnott		1970			1950	21	72	1	1	1	1	1	1
John Paul Young		1970			1950	21	72	1	1	1	1	1	1
Greg Macainsh		1970			1950	21	72	1	1	1	1	1	1
Bob Daisley		1970			1950	21	72	1	1	1	1	1	1
Tony Currenti		1971			1951	20	71	1	1	1	1	1	1
Rex Goh	21	1972			1951	20	71	1	1	1	1	1	1
Ray Burgess		1971			1951	20	71	1	1	1	1	1	1
Mark Kennedy (musician)	18	1969			1951	20	71	1	1	1	1	1	1
John C. J. Taylor		1971			1951	20	71	1	1	1	1	1	1
Geoff Cox		1971			1951	20	71	1	1	1	1	1	1
Paul Matters	23	1975	2020	68	1952	19	70	1	1	1	1	1
Graeme Strachan	20	1972	2001	49	1952	19	70	1	1	1
Owen Orford		1972			1952	19	70	1	1	1	1	1	1
Graham Bidstrup		1972			1952	19	70	1	1	1	1	1	1
Deniz Tek		1972			1952	19	70	1	1	1	1	1	1
Malcolm Young		1973	2017	64	1953	18	69	1	1	1	1	1
Marc Hunter		1973	1998	45	1953	18	69	1	1	1
Terrence Michael Walsh		1973	1987	34	1953	18	69	1	1
Peter Garrett	20	1973			1953	18	69	1	1	1	1	1
Jerry Speiser	27	1980			1953	18	69	1	1	1	1	1
Jeff Fatt		1973			1953	18	69	1	1	1	1	1
Derek Pellicci		1973			1953	18	69	1	1	1	1	1
Dave Evans (singer)		1973			1953	18	69	1	1	1	1	1
Colin Hay		1973			1953	18	69	1	1	1	1	1
Steve Prestwich		1974	2011	57	1954	17	68	1	1	1	1
Maurice Frawley		1974	2009	55	1954	17	68	1	1	1	1
Steve Kilbey		1974			1954	17	68	1	1	1	1	1
Rob Younger		1974			1954	17	68	1	1	1	1	1
Ric Formosa		1974			1954	17	68	1	1	1	1	1
Phil Small		1974			1954	17	68	1	1	1	1	1
Phil Rudd		1974			1954	17	68	1	1	1	1	1
Peter Clack		1974			1954	17	68	1	1	1	1	1
Paul Heeren	36	1990			1954	17	68	1	1	1	1	1
Les Gock	18	1972			1954	17	68	1	1	1	1	1
Larry Van Kriedt		1974			1954	17	68	1	1	1	1	1
Johnny Logan (singer)		1974			1954	17	68	1	1	1	1	1
James Baker (musician)		1974			1954	17	68	1	1	1	1	1
Mick Cocks		1975	2009	54	1955	16	67	1	1	1	1
Wilbur Wilde		1975			1955	16	67	1	1	1	1	1
Tommy Emmanuel		1975			1955	16	67	1	1	1	1	1
Rob Hirst		1975			1955	16	67	1	1	1	1	1
Peter Gifford	25	1980			1955	16	67	1	1	1	1	1
Paul Kelly (Australian musician)		1975			1955	16	67	1	1	1	1	1
Michael Sheridan (musician)		1975			1955	16	67	1	1	1	1	1
Mark McEntee		1975			1955	16	67	1	1	1	1	1
Iva Davies		1975			1955	16	67	1	1	1	1	1
Ian Moss		1975			1955	16	67	1	1	1	1	1
Ed Kuepper		1975			1955	16	67	1	1	1	1	1
Angus Young		1975			1955	16	67	1	1	1	1	1
Chris Bailey (musician, born 1956)		1976	2022	66	1956	15	66	1	1	1	1	1
Mandawuy Yunupingu		1976	2013	57	1956	15	66	1	1	1	1
Matt Moffitt	22	1978	2003	47	1956	15	66	1	1	1
Richard Grossman (bassist)		1976			1956	15	66	1	1	1	1	1
Mark Seymour		1976			1956	15	66	1	1	1	1	1
Mark Kingsmill	23	1979			1956	15	66	1	1	1	1	1
Mark Evans (musician)		1976			1956	15	66	1	1	1	1	1
Jimmy Barnes		1976			1956	15	66	1	1	1	1	1
Jim Moginie		1976			1956	15	66	1	1	1	1	1
Bruce Haymes		1976			1956	15	66	1	1	1	1	1
Ash Wednesday (musician)		1976			1956	15	66	1	1	1	1	1
Iain Shedden		1977	2017	60	1957	14	65	1	1	1	1	1
Tracy Pew		1977	1986	29	1957	14	65	1
Ron Strykert		1977			1957	14	65	1	1	1	1	1
Robert Forster (musician)	20	1977			1957	14	65	1	1	1	1	1
Paul Gildea		1977			1957	14	65	1	1	1	1	1
Nick Cave	26	1983			1957	14	65	1	1	1	1	1
Martin Rotsey		1977			1957	14	65	1	1	1	1	1
Kim Salmon		1977			1957	14	65	1	1	1	1	1
Jamie Redfern		1977			1957	14	65	1	1	1	1	1
Dave Faulkner (musician)		1977			1957	14	65	1	1	1	1	1
Bob Spencer	20	1977			1957	14	65	1	1	1	1	1
Bones Hillman		1978	2020	62	1958	13	64	1	1	1	1	1
Grant McLennan		1978	2006	48	1958	13	64	1	1	1
Virgil Donati		1978			1958	13	64	1	1	1	1	1
Robert Vickers		1978			1958	13	64	1	1	1	1	1
Phill Calvert		1978			1958	13	64	1	1	1	1	1
Paul Abrahams (musician)	20	1978			1958	13	64	1	1	1	1	1
Nick Seymour		1978			1958	13	64	1	1	1	1	1
Mick Harvey		1978			1958	13	64	1	1	1	1	1
Kirk Pengilly		1978			1958	13	64	1	1	1	1	1
Damian Cowell		1978			1958	13	64	1	1	1	1	1
James Freud		1979	2010	51	1959	12	63	1	1	1	1
Rowland S. Howard		1979	2009	50	1959	12	63	1	1	1	1
Brett Ford		1979	2007	48	1959	12	63	1	1	1
Paul Hester		1979	2005	46	1959	12	63	1	1	1
Roger Mason (musician)		1979			1959	12	63	1	1	1	1	1
Louis Tillett		1979			1959	12	63	1	1	1	1	1
Joe Lamont		1979			1959	12	63	1	1	1	1	1
Endel Rivers		1979			1959	12	63	1	1	1	1	1
Chris Masuak		1979			1959	12	63	1	1	1	1	1
Andrew Farriss		1979			1959	12	63	1	1	1	1	1
Conway Savage		1980	2018	58	1960	11	62	1	1	1	1
Michael Hutchence		1980	1997	37	1960	11	62	1	1
Murray Cook		1980			1960	11	62	1	1	1	1	1
Mark Boyce (singer)		1980			1960	11	62	1	1	1	1	1
John Prior (musician)	8	1968			1960	11	62	1	1	1	1	1
Gwyn Ashton		1980			1960	11	62	1	1	1	1	1
Stu Spasm		1981			1961	10	61	1	1	1	1	1
Simon Bonney	16	1977			1961	10	61	1	1	1	1	1
Roddy Radalj	15	1976			1961	10	61	1	1	1	1	1
Rick Price		1981			1961	10	61	1	1	1	1	1
Paul Norton (musician)	23	1984			1961	10	61	1	1	1	1	1
Paul Field (musician)		1981			1961	10	61	1	1	1	1	1
Mick Medew		1981			1961	10	61	1	1	1	1	1
Jon Stevens		1981			1961	10	61	1	1	1	1	1
Jon Farriss		1981			1961	10	61	1	1	1	1	1
Jeremy Smith (Australian musician)		1981			1961	10	61	1	1	1	1	1
Jeremy Oxley	19	1980			1961	10	61	1	1	1	1	1
Brian Mannix	19	1980			1961	10	61	1	1	1	1	1
James Cruickshank		1982	2015	53	1962	9	60	1	1	1	1
Peter Mengede		1982			1962	9	60	1	1	1	1	1
John Field (songwriter)		1982			1962	9	60	1	1	1	1	1
Flea (musician)		1982			1962	9	60	1	1	1	1	1
Paul Gray (songwriter)		1983	2018	55	1963	8	59	1	1	1	1
Simon Holmes (guitarist)		1983	2017	54	1963	8	59	1	1	1	1
Peter Jones (drummer)	31	1994	2012	49	1963	8	59		1	1
Steve Wade (singer)	26	1989			1963	8	59	1	1	1	1
Michael Armiger		1983			1963	8	59	1	1	1	1
Jimi Hocking		1983			1963	8	59	1	1	1	1
Craig Harnath		1983			1963	8	59	1	1	1	1
Brett Garsed		1983			1963	8	59	1	1	1	1
Anthony Field		1983			1963	8	59	1	1	1	1
Tex Perkins		1984			1964	7	58	1	1	1	1
Richard Davies (musician)	26	1990			1964	7	58	1	1	1	1
Glenn Thompson (musician)		1984			1964	7	58	1	1	1	1
Dan Tuffy		1984			1964	7	58	1	1	1	1
Steve Rowe		1985			1965	6	57	1	1	1	1
Peter Luscombe		1985			1965	6	57	1	1	1	1
Mark Stevens (singer)		1985			1965	6	57	1	1	1	1
Guy Maddison	21	1986			1965	6	57	1	1	1	1
Geoff Achison		1985			1965	6	57	1	1	1	1
Craig McLachlan		1985			1965	6	57	1	1	1	1
Brad McNamara	15	1980			1965	6	57	1	1	1	1
Craig Porteils		1986	2022	55	1966	5	56	1	1	1	1
Perry Keyes	39	2005			1966	5	56		1	1	1
John Trotter (drummer)	11	1977			1966	5	56	1	1	1	1
Greg Arnold	20	1986			1966	5	56	1	1	1	1
Diesel (musician)		1986			1966	5	56	1	1	1	1
Calum Hood		1986			1966	5	56	1	1	1	1
Bhante Sujato		1986			1966	5	56	1	1	1	1
Troy Newman (singer)		1987			1967	4	55	1	1	1	1
Shakir Pichler		1987			1967	4	55	1	1	1	1
Nick Larkins		1987			1967	4	55	1	1	1	1
Michael Stangel		1987			1967	4	55	1	1	1	1
Glen Heald	23	1990			1967	4	55	1	1	1	1
Charlie Owen (musician)		1987			1967	4	55	1	1	1	1
Nick Barker		1988			1968	3	54	1	1	1	1
Jason Donovan		1988			1968	3	54	1	1	1	1
Dave Gleeson		1988			1968	3	54	1	1	1	1
Ninezero		1989			1969	2	53	1	1	1	1
Marcus Montana		1989			1969	2	53	1	1	1	1
Kram (musician)		1989			1969	2	53	1	1	1	1
Jeff Lang		1989			1969	2	53	1	1	1	1
Heinz Riegler	18	1987			1969	2	53	1	1	1	1
Bernard Fanning		1989			1969	2	53	1	1	1	1
Andy Kent		1989			1969	2	53	1	1	1	1
Stuart Rudd		1990			1970	1	52	1	1	1	1
Steven Bishop		1990			1970	1	52	1	1	1	1
Matthew J. Tow		1990			1970	1	52	1	1	1	1
Lord Tim		1990			1970	1	52	1	1	1	1
John Collins (Australian musician)	19	1989			1970	1	52	1	1	1	1
Jayson Sherlock		1990			1970	1	52	1	1	1	1
Ian Haug		1990			1970	1	52	1	1	1	1
Steve Hadley (musician)		1991			1971	0	51	1	1	1	1
Richard Chee Quee		1991			1971	0	51	1	1	1	1
Lucius Borich		1991			1971	0	51	1	1	1	1
Jon Coghill		1991			1971	0	51	1	1	1	1
Cameron Potts	28	1999			1971	0	51	1	1	1	1
Adam Agius		1991			1971	0	51	1	1	1	1
Dean Turner (musician)		1992	2009	37	1972	-1	50	1	1
Quan Yeomans		1992			1972	-1	50	1	1	1	1
Matt "Skitz" Sanders	17	1989			1972	-1	50	1	1	1	1
Darren Hayes		1992			1972	-1	50	1	1	1	1
Stu Marshall	14	1987			1973	-2	49	1	1	1
Rusty Hopkinson		1993			1973	-2	49	1	1	1
Nathan Tasker		1993			1973	-2	49	1	1	1
Jason De Ron		1993			1973	-2	49	1	1	1
Glenn Richards		1993			1973	-2	49	1	1	1
Daniel Jones (musician)		1993			1973	-2	49	1	1	1
Craig Rosevear		1993			1973	-2	49	1	1	1
Ben Winch		1993			1973	-2	49	1	1	1
Astennu (musician)		1993			1973	-2	49	1	1	1
Andrew Haug		1993			1973	-2	49	1	1	1
Steve Hughes		1994			1974	-3	48	1	1	1
Phil Burton		1994			1974	-3	48	1	1	1
Paul Berryman		1994			1974	-3	48	1	1	1
Kayne Taylor		1994			1974	-3	48	1	1	1
Joe Piripitzi		1994			1974	-3	48	1	1	1
Hamish Rosser		1994			1974	-3	48	1	1	1
Andy Strachan	20	1994			1974	-3	48	1	1	1
Toby Martin		1995			1975	-4	47	1	1	1
Shannon Noll		1995			1975	-4	47	1	1	1
Scott Owen		1995			1975	-4	47	1	1	1
Keir Nuttall		1995			1975	-4	47	1	1	1
John Sankey (drummer)		1995			1975	-4	47	1	1	1
John Butler (musician)		1995			1975	-4	47	1	1	1
Jed Kurzel	26	2001			1975	-4	47	1	1	1
Dean Vegas		1995			1975	-4	47	1	1	1
Col Hatchman	26	2001			1975	-4	47	1	1	1
Chris Cheney		1995			1975	-4	47	1	1	1
Adem K		1995			1975	-4	47	1	1	1
Travis Demsey		1996			1976	-5	46	1	1	1
Tim Bignell		1996			1976	-5	46	1	1	1
Ozzie Wright		1996			1976	-5	46	1	1	1
Martin Craft		1996			1976	-5	46	1	1	1
Mark Kelson	19	1995			1976	-5	46	1	1	1
Jesse Hooper		1996			1976	-5	46	1	1	1
Guy Mutton		1996			1976	-5	46	1	1	1
Damien Leith		1996			1976	-5	46	1	1	1
Chris Murphy (Australian singer)		1996			1976	-5	46	1	1	1
Andrew Stockdale		1996			1976	-5	46	1	1	1
Adam Donovan		1996			1976	-5	46	1	1	1
Pinky Beecroft		1997			1977	-6	45	1	1	1
Michael Tierney (musician)		1997			1977	-6	45	1	1	1
Mark O'Shea (musician)	18	1995			1977	-6	45	1	1	1
Malcolm Clark (musician)	24	2001			1977	-6	45	1	1	1
Kevin Mitchell (musician)		1997			1977	-6	45	1	1	1
Josh Pyke		1997			1977	-6	45	1	1	1
Jason Vorherr		1997			1977	-6	45	1	1	1
Craig Nicholls		1997			1977	-6	45	1	1	1
Waleed Aly		1998			1978	-7	44	1	1	1
Tim Harding (musician)		1998			1978	-7	44	1	1	1
Ryan Griffiths (guitarist)	24	2002			1978	-7	44	1	1	1
Nick Littlemore		1998			1978	-7	44	1	1	1
Lindsay McDougall	18	1996			1978	-7	44	1	1	1
Lachy Doley		1998			1978	-7	44	1	1	1
Kavyen Temperley	17	1995			1978	-7	44	1	1	1
Casey Barnes	26	2004			1978	-7	44	1	1	1
Ben Lee	14	1992			1978	-7	44	1	1	1
Adrian Griffin (drummer)		1998			1978	-7	44	1	1	1
Peter Wilkinson (drummer)		1999			1979	-8	43	1	1	1
Nic Cester		1999			1979	-8	43	1	1	1
Luke Steele (musician)		1999			1979	-8	43	1	1	1
Lucas Browne		1999			1979	-8	43	1	1	1
Khan Manuel	9	1988			1979	-8	43	1	1	1
Joe Matera		1999			1979	-8	43	1	1	1
Darren Hanlon		1999			1979	-8	43	1	1	1
Daniel Johns		1999			1979	-8	43	1	1	1
Chris Joannou		1999			1979	-8	43	1	1	1
Ben Gillies	13	1992			1979	-8	43	1	1	1
Michael Crafter		2000			1980	-9	42	1	1	1
Mark Wilson (musician)	22	2002			1980	-9	42	1	1	1
Leeno Dee		2000			1980	-9	42	1	1	1
Gotye		2000			1980	-9	42	1	1	1
Felix Bloxsom		2000			1980	-9	42	1	1	1
Ezekiel Ox	18	1998			1980	-9	42	1	1	1
Eric Grothe Jr.	20	2000			1980	-9	42	1	1	1
Dave Haley		2000			1980	-9	42	1	1	1
Chris Ross (musician)		2000			1980	-9	42	1	1	1
Cameron Muncey		2000			1980	-9	42	1	1	1
Axle Whitehead	28	2008			1980	-9	42	1	1	1
Scott Cain		2001			1981	-10	41	1	1	1
Rhys Bobridge	19	2000			1981	-10	41	1	1	1
Nathan Leigh Jones		2001			1981	-10	41	1	1	1
Marvin Priest		2001			1981	-10	41	1	1	1
Guy Sebastian		2001			1981	-10	41	1	1	1
Felix Riebl		2001			1981	-10	41	1	1	1
David Lane (musician)	18	1999			1981	-10	41	1	1	1
Chris Cester		2001			1981	-10	41	1	1	1
Bobby Flynn		2001			1981	-10	41	1	1	1
Wes Carr		2002			1982	-11	40	1	1	1
Shimon Moore		2002			1982	-11	40	1	1	1
Rob Mills		2002			1982	-11	40	1	1	1
Nathan Cavaleri		2002			1982	-11	40	1	1	1
Michael Guy Chislett		2002			1982	-11	40	1	1	1
Luke Kennedy	28	2010			1982	-11	40	1	1	1
Leaton Rose		2002			1982	-11	40	1	1	1
Karl Robertson		2002			1982	-11	40	1	1	1
Jaime Robbie Reyne		2002			1982	-11	40	1	1	1
Jacob Butler		2002			1982	-11	40	1	1	1
Courtney Act		2002			1982	-11	40	1	1	1
Chris Brooks (guitarist)		2002			1982	-11	40	1	1	1
Adam Eckersley (musician)		2002			1982	-11	40	1	1	1
Macario de Souza		2003			1983	-12	39	1	1
Lee Harding		2003			1983	-12	39	1	1
Ladybeard		2003			1983	-12	39	1	1
Jona Weinhofen		2003			1983	-12	39	1	1
Wade Keighran		2004			1984	-13	38	1	1
Tim Yatras	18	2002			1984	-13	38	1	1
Tim Maddren		2004			1984	-13	38	1	1
Tim Hart (Australian musician)		2004			1984	-13	38	1	1
Snob Scrilla	23	2007			1984	-13	38	1	1
Oumi Kapila	11	1995			1984	-13	38	1	1
Matty Newton		2004			1984	-13	38	1	1
Mandy Kane		2004			1984	-13	38	1	1
Juan Alban		2004			1984	-13	38	1	1
Dan O'Connor (actor)		2004			1984	-13	38	1	1
Anthony Callea		2004			1984	-13	38	1	1
Andy the Kid		2004			1984	-13	38	1	1
Andy Bull		2004			1984	-13	38	1	1
James Kannis		2005			1985	-14	37	1	1
Ben Abraham (musician)		2005			1985	-14	37	1	1
Anise K		2005			1985	-14	37	1	1
Paul Wardingham		2006			1986	-15	36	1	1
Nat's What I Reckon		2006			1986	-15	36	1	1
Kirin J. Callinan		2006			1986	-15	36	1	1
Kevin Parker (musician)		2006			1986	-15	36	1	1
Jackie Barnes	6	1992			1986	-15	36	1	1
Dean Geyer		2006			1986	-15	36	1	1
Shiny Joe Ryan		2007			1987	-16	35	1	1
Ráv Thomas		2007			1987	-16	35	1	1
Nick Allbrook		2007			1987	-16	35	1	1
Lochlan Watt		2007			1987	-16	35	1	1
Joel Turner (musician)		2007			1987	-16	35	1	1
Dean Lewis		2007			1987	-16	35	1	1
Ronnie Simmons		2008			1988	-17	34	1	1
MLHLND		2008			1988	-17	34	1	1
Kyle Linahan	14	2002			1988	-17	34	1	1
Johnny Ruffo		2008			1988	-17	34	1	1
Cook Craig		2008			1988	-17	34	1	1
Alfie Arcuri	28	2016			1988	-17	34	1	1
Alex Cameron (musician)		2008			1988	-17	34	1	1
The Kite String Tangle	23	2012			1989	-18	33	1	1
Sam Teskey		2009			1989	-18	33	1	1
Sam Perry (looping artist)	24	2013			1989	-18	33	1	1
Ian Peres		2009			1989	-18	33	1	1
Stu Mackenzie	15	2005			1990	-19	32	1	1
Stan Walker		2010			1990	-19	32	1	1
Ray Isaac (singer)	16	2006			1990	-19	32	1	1
Matt Corby		2010			1990	-19	32	1	1
Jay Watson	15	2005			1990	-19	32	1	1
Jang Han-byul		2010			1990	-19	32	1	1
James Johnston (Australian musician)		2010			1990	-19	32	1	1
DPR Ian		2010			1990	-19	32	1	1
Sam Fischer		2011			1991	-20	31	1	1
Jack River (musician)		2011			1991	-20	31	1	1
Harts (musician)		2011			1991	-20	31	1	1
Alexander Burnett (musician)		2011			1991	-20	31	1	1
Plini	19	2011			1992	-21	30	1	1
Jack Colwell		2012			1992	-21	30	1	1
Aydan Calafiore		2012			1992	-21	30	1	1
Taylor Henderson	17	2010			1993	-22	29	1
Dustin Tebbutt		2013			1993	-22	29	1	1
Ziggy Alberts	17	2011			1994	-23	28	1
Jason Owen (singer)		2014			1994	-23	28	1
Harrison Craig		2014			1994	-23	28	1
Dean Ray		2014			1994	-23	28	1
Ashton Irwin	20	2014			1994	-23	28	1
Troye Sivan	11	2006			1995	-24	27	1
Michael Clifford (musician)		2015			1995	-24	27	1
Bobby Andonov		2015			1995	-24	27	1
Luke Hemmings		2016			1996	-25	26	1
Judah Kelly	21	2017			1996	-25	26	1
Hoseah Partsch		2017			1997	-26	25	1
Cody Simpson		2017			1997	-26	25	1
Yoste		2018			1998	-27	24	1
Clinton Kane	21	2019			1998	-27	24	1
Mileo	15	2014			1999	-28	23	1
Ky Baldwin		2021			2001	-30	21	1
Ruel (singer)		2022			2002	-31	20	1
The Kid Laroi		2023			2003	-32	19	1
Royston Sagigi-Baira		2023			2003	-32	19	1
Aodhan (singer)	16	2020			2004	-33	18	1
								416	411	348	235	166	66	14

## Sheet: Music tribute page
		Band	Year of Death	Cause of Death	Wikipedia categories	Born	Age death
In this Wikipedia study cohort
Bon Scott		AC/DC	1980	Choked to death (alcohol)	Australian rock musicians	1946	34
Johnny O'Keefe			1978	Heart attack	Both (Australian rock and Australian pop musicians)	1935	43
Dig Richards			1983	Cancer	Both (Australian rock and Australian pop musicians)	1940	43
Tracey Pew		Birthday Party	1986	Brain haemorrhage	Australian rock musicians	1957	29
Yvonne Barrett			1985	Homicide	Australian pop musicians	1946	39
Wikipedia Pages (other categories)
Guy McDonough		Australian Crawl	1984	Pneumonia (AIDS/drugs related)	Australian guitarists	1955	29
Smacka Fitzgibbon			1979	Cancer	20th Century Australian musicians	1930	49
Mike Furber			1973	Suicide	English male singers	1947	26
Tex Morton			1983	Pneumonia	20th Century New Zealand male singers	1916	67
Frank Traynor			1985	cancer	20th Century Australian musicians	1927	58
Andy Gibb		Brother of Bee Gees	1988	heart failure (drugs related)	English pop singers	1958	30
Dead musicians (1988) without Wikipedia pages (launched 2001)
Noel Weiderberg		Delltones	1962	Car accident	Not on Wikipedia
Neil Storey		Dragon	1976	Drug overdose	Not on Wikipedia
Paul Hewson		Dragon	1985	Drug overdose	Not on Wikipedia
Jo Moore		Fabulaires	1981	Car accident	Not on Wikipedia
Ollie Fenton		Phantoms/Jigsaw	1969	Industrial accident	Not on Wikipedia
Andy Durant		Stars	1980	Cancer	Not on Wikipedia
Russell Handley		Popular Mechanics	1985	AIDS	Not on Wikipedia
Mick Hauser		Equal Local	1985	Leukaemia (cancer)	Not on Wikipedia
Phil Key		La De Das	1985	Congenital heart condition	Not on Wikipedia
James Darrock		Eastern Dark	1986	Car accident	Not on Wikipedia
Michael Delaney		Delaney/Venn	1982	Car accident	Not on Wikipedia
Evan Murray		Avion	1987	Car accident	Not on Wikipedia
Wally Scott		Ray Columbus & The invaders	1981	Cancer	Not on Wikipedia
Peter Trotter			1987	Heart failure	Not on Wikipedia
Stewie Spears		Max Merrett & The Meteors	1986	Heart attack	Not on Wikipedia
Ted Reynolds		Schizo Scherzo	1985	Drug overdose	Not on Wikipedia
Felix Maslin		Cheek/Punks	1988	Asthma attack	Not on Wikipedia
These from Noel McGrath's Book of Australian Rock (1988)

## Sheet: Footballersdeathstats
Time			1971	1972	1973	1974	1975	1976	1977	1978	1979	1980	1981	1982	1983	1984	1985	1986	1987	1988	1989	1990	1991	1992	1993	1994	1995	1996	1997	1998	1999	2000	2001	2002	2003	2004	2005	2006	2007	2008	2009	2010	2011	2012	2013	2014	2015	2016	2017
All ages			9.1	8.9	9.1	9	8.5	8.8	8.4	8.3	8.2	8.2	8.1	8.3	7.9	8.1	8	7.8	7.9	7.8	7.9	7.4	7.5	7.6	7.4	7.6	7.6	7.6	7.4	7.3	7.2	7.1	7	7.2	6.9	6.8	6.7	6.7	6.8	6.8	6.8	6.6	6.7	6.5	6.4	6.6	6.6	6.5	6.6
Age			These rates expected Deaths per male Australian population at each age bracket annually (/1000 residents)
			1971	1972	1973	1974	1975	1976	1977	1978	1979	1980	1981	1982	1983	1984	1985	1986	1987	1988	1989	1990	1991	1992	1993	1994	1995	1996	1997	1998	1999	2000	2001	2002	2003	2004	2005	2006	2007	2008	2009	2010	2011	2012	2013	2014	2015	2016	2017
			1.6	1.5	1.5	1.6	1.5	1.5	1.5	1.4	1.3	1.3	1.2	1.3	1.1	1	1.1	1.1	1	1.1	1	0.9	0.9	0.8	0.8	0.8	0.8	0.8	0.9	0.8	0.8	0.7	0.7	0.6	0.6	0.5	0.5	0.5	0.5	0.5	0.5	0.5	0.4	0.4	0.4	0.3	0.4	0.4	0.4
			1.8	1.7	1.7	1.7	1.7	1.7	1.8	1.9	1.7	1.6	1.5	1.6	1.5	1.5	1.6	1.5	1.5	1.6	1.4	1.4	1.3	1.2	1.2	1.2	1.3	1.2	1.3	1.3	1.3	1.1	1	0.9	0.9	0.8	0.9	0.8	0.8	0.7	0.7	0.6	0.6	0.6	0.6	0.6	0.6	0.6	0.6
			1.4	1.2	1.3	1.3	1.3	1.2	1.4	1.4	1.4	1.4	1.3	1.4	1.4	1.1	1.3	1.3	1.3	1.5	1.5	1.4	1.3	1.3	1.2	1.2	1.2	1.2	1.3	1.4	1.4	1.3	1.1	1.1	1	1	0.9	0.8	0.9	0.8	0.8	0.7	0.7	0.7	0.7	0.6	0.7	0.7	0.7
			1.5	1.4	1.4	1.5	1.4	1.4	1.3	1.3	1.3	1.2	1.2	1.3	1.2	1.3	1.3	1.3	1.3	1.4	1.4	1.4	1.3	1.4	1.4	1.3	1.4	1.4	1.3	1.5	1.4	1.3	1.2	1.1	1.1	1.2	1.1	1	1	1	1	0.9	0.9	0.8	0.8	0.9	0.9	0.8	0.8
			2.3	2.1	2.1	2.1	2	2	1.9	1.9	1.8	1.7	1.7	1.6	1.4	1.4	1.4	1.4	1.5	1.5	1.7	1.5	1.6	1.5	1.5	1.6	1.6	1.6	1.5	1.5	1.4	1.5	1.4	1.3	1.3	1.2	1.2	1.2	1.3	1.2	1.2	1.2	1.1	1.1	1.1	1.2	1.2	1.1	1.1
			3.3	3.4	3.5	3.4	3.3	3.3	3.1	3	2.8	2.8	2.6	2.5	2.3	2.4	2.2	2.3	2.1	2.3	1.9	2.1	2	2	1.9	2	1.9	2	1.9	1.9	1.9	1.9	1.7	1.7	1.8	1.7	1.7	1.7	1.5	1.7	1.7	1.6	1.5	1.5	1.5	1.6	1.7	1.6	1.6
			5.9	6	6	6.1	5.8	5.5	5.6	5	5	4.9	4.5	4.5	3.9	3.7	3.8	3.5	3.5	3.4	3.3	3.1	3.1	3	2.9	2.9	2.7	2.7	2.7	2.5	2.5	2.4	2.5	2.6	2.6	2.4	2.4	2.4	2.4	2.4	2.3	2.4	2.2	2.2	2.3	2.2	2.4	2.2	2.3
			9.8	9.5	9.5	9.8	9.6	9.1	8.8	8.4	8.3	8.3	7.9	7.5	7.3	6.6	6.7	6.3	6.1	6	5.7	5.4	5.2	5.1	4.9	4.7	4.5	4.4	4.4	4	3.9	3.8	3.6	3.7	3.5	3.6	3.6	3.5	3.6	3.6	3.5	3.5	3.4	3.3	3.3	3.4	3.5	3.4	3.2
			16.5	16	15.5	16.2	15.3	14.9	14	13.8	13.3	13	12.9	12.7	12.2	11.5	11.5	10.7	10.9	10.1	9.9	9.5	8.9	8.7	8.4	8	7.6	7.3	7	6.8	6.7	6.3	6.4	5.8	5.9	5.5	5.5	5.4	5.5	5.3	5.2	5.2	5.3	5	5	5.2	5.2	5.1	4.9
			25.8	26.2	25.5	26	23.9	24.1	22.7	22.2	21.1	20.9	19.8	19.9	18.9	18.3	18.8	17.9	17.2	17.2	16.6	16	15.4	15.2	14.2	14	13.4	13.2	12.7	11.8	10.9	10.3	10.4	10.1	9.8	9.4	8.9	8.7	8.6	8.4	8.3	7.9	8.1	7.7	7.6	8	7.8	7.6	7.4
			40.5	39.5	39.8	39.6	37.2	37.7	36.1	35.2	33.7	33.5	32.3	33	30.8	29.2	30.1	28.3	27.9	27.2	27.3	26.2	24.9	25.1	23.8	23.9	22.6	21.9	21.1	20	19	18	17.2	16.6	16.3	15.5	15	14.4	14.4	14.1	13.3	13.1	12.6	12.1	12.4	12.1	11.9	11.5	11.5
			62.5	62.4	61.3	61.8	58.1	58.2	55.3	53.1	52.7	52.2	52	51.9	47.8	47.3	48	45.4	45.3	45	45.2	41.2	39.3	39.8	38	38.4	37	36.4	35	33.5	32.7	30.6	29.3	29	27.8	27	24.4	23.8	23	23.4	22.4	21.8	21.2	20.1	20.1	19.6	19.6	19.3	18.7
			97.7	96.9	96.3	98.8	86.8	92.6	84	85.2	80.2	82.3	80.2	82.7	76.9	74	76	72.1	71.4	72.4	72.6	67.5	65.5	66.6	62.7	64.6	58.9	58.6	56	53.9	52.9	51.5	49.1	49.3	46.5	45.7	42.9	41.8	42.3	42	39	37.5	37.7	35.7	34.5	34.1	34	33.3	32.5
			144.3	141.3	142	145.9	132.8	139.2	129.6	127.6	121.3	123.2	121.2	124.4	115.8	112.6	120.8	110.6	111.4	110.9	114	104.8	105.5	104.6	100.8	102	98.5	101.3	96.9	92.8	87.6	84.9	81	81.6	78.8	77.6	74.3	74.2	73.5	74.3	69.8	68.6	67.9	65.5	63.3	63.1	62.7	61.8	58.9
			215.5	207.2	202.8	223	202.5	207.5	187.7	184.7	183.3	175.6	180.1	187.1	175.3	170.5	186.2	164.8	172.1	165.3	176.6	163.5	150.9	160.5	157.9	164.5	159.1	159.3	152.5	146.3	146.2	142.9	142.4	145.3	138	135.9	124.2	125.8	125.2	130.4	122.7	121.9	122.8	118.2	114.8	114.2	116.4	113.3	111.4
			304.5	311.4	283.3	313.7	277.2	296.1	262.2	264.1	257.9	267.9	274.1	279.7	248.8	250.3	267.1	247.8	248.6	254.8	263.9	233.6	240.5	237.6	227.6	238.6	223	242.1	232	226.5	222.6	221.9	208.2	229.5	221.1	218.8	210	214.1	209	223	211.6	210.2	211.6	203.8	195.8	196.9	197.9	192.2	195.3
			348	379.2	376	371.4	353	345.4	354.5	360.4	322.6	351.4	344	374	324.2	309.8	299.1	273.3	264.4	299.7	321.2	326.4	328.9	313.5	318	319.7	247.9	268.9	271	261	247.8	246.1	236.1	280.1	301.7	285.4	296.9	320.2	324.3	328.9	312.2	325.5	339	342.7	310.8	305.1	308.9	290.2	293.9
			280.8	333.4	468.8	433	600.1	308.7	424	460.6	437.6	428.8	580	364.7	333.4	518.2	562.7	317.1	261.9	260.7	293.5	225.7	388.2	436.4	454	568.1	414.5	317	305.3	187.9	210.7	210.9	173.8	223.3	201.1	305.2	299.8	417.6	368.2	418.7	370	409.6	425.7	391.9	376.4	417.3	453.9	525.8	452
100 and over	100 and over		280.8	333.4	468.8	433	600.1	308.7	424	460.6	437.6	428.8	580	364.7	333.4	518.2	562.7	317.1	261.9	260.7	293.5	225.7	388.2	436.4	454	568.1	414.5	317	305.3	187.9	210.7	210.9	173.8	223.3	201.1	305.2	299.8	417.6	368.2	418.7	370	409.6	425.7	391.9	376.4	417.3	453.9	525.8	452
95 - 99	95 - 99		348	379.2	376	371.4	353	345.4	354.5	360.4	322.6	351.4	344	374	324.2	309.8	299.1	273.3	264.4	299.7	321.2	326.4	328.9	313.5	318	319.7	247.9	268.9	271	261	247.8	246.1	236.1	280.1	301.7	285.4	296.9	320.2	324.3	328.9	312.2	325.5	339	342.7	310.8	305.1	308.9	290.2	293.9
90 - 94	90 - 94		304.5	311.4	283.3	313.7	277.2	296.1	262.2	264.1	257.9	267.9	274.1	279.7	248.8	250.3	267.1	247.8	248.6	254.8	263.9	233.6	240.5	237.6	227.6	238.6	223	242.1	232	226.5	222.6	221.9	208.2	229.5	221.1	218.8	210	214.1	209	223	211.6	210.2	211.6	203.8	195.8	196.9	197.9	192.2	195.3
85 - 89	85 - 89		215.5	207.2	202.8	223	202.5	207.5	187.7	184.7	183.3	175.6	180.1	187.1	175.3	170.5	186.2	164.8	172.1	165.3	176.6	163.5	150.9	160.5	157.9	164.5	159.1	159.3	152.5	146.3	146.2	142.9	142.4	145.3	138	135.9	124.2	125.8	125.2	130.4	122.7	121.9	122.8	118.2	114.8	114.2	116.4	113.3	111.4
80 - 84	80 - 84		144.3	141.3	142	145.9	132.8	139.2	129.6	127.6	121.3	123.2	121.2	124.4	115.8	112.6	120.8	110.6	111.4	110.9	114	104.8	105.5	104.6	100.8	102	98.5	101.3	96.9	92.8	87.6	84.9	81	81.6	78.8	77.6	74.3	74.2	73.5	74.3	69.8	68.6	67.9	65.5	63.3	63.1	62.7	61.8	58.9
75 - 79	75 - 79		97.7	96.9	96.3	98.8	86.8	92.6	84	85.2	80.2	82.3	80.2	82.7	76.9	74	76	72.1	71.4	72.4	72.6	67.5	65.5	66.6	62.7	64.6	58.9	58.6	56	53.9	52.9	51.5	49.1	49.3	46.5	45.7	42.9	41.8	42.3	42	39	37.5	37.7	35.7	34.5	34.1	34	33.3	32.5
70 - 74	70 - 74		62.5	62.4	61.3	61.8	58.1	58.2	55.3	53.1	52.7	52.2	52	51.9	47.8	47.3	48	45.4	45.3	45	45.2	41.2	39.3	39.8	38	38.4	37	36.4	35	33.5	32.7	30.6	29.3	29	27.8	27	24.4	23.8	23	23.4	22.4	21.8	21.2	20.1	20.1	19.6	19.6	19.3	18.7
65 - 69	65 - 69		40.5	39.5	39.8	39.6	37.2	37.7	36.1	35.2	33.7	33.5	32.3	33	30.8	29.2	30.1	28.3	27.9	27.2	27.3	26.2	24.9	25.1	23.8	23.9	22.6	21.9	21.1	20	19	18	17.2	16.6	16.3	15.5	15	14.4	14.4	14.1	13.3	13.1	12.6	12.1	12.4	12.1	11.9	11.5	11.5
60 - 64	60 - 64		25.8	26.2	25.5	26	23.9	24.1	22.7	22.2	21.1	20.9	19.8	19.9	18.9	18.3	18.8	17.9	17.2	17.2	16.6	16	15.4	15.2	14.2	14	13.4	13.2	12.7	11.8	10.9	10.3	10.4	10.1	9.8	9.4	8.9	8.7	8.6	8.4	8.3	7.9	8.1	7.7	7.6	8	7.8	7.6	7.4
55 - 59	55 - 59		16.5	16	15.5	16.2	15.3	14.9	14	13.8	13.3	13	12.9	12.7	12.2	11.5	11.5	10.7	10.9	10.1	9.9	9.5	8.9	8.7	8.4	8	7.6	7.3	7	6.8	6.7	6.3	6.4	5.8	5.9	5.5	5.5	5.4	5.5	5.3	5.2	5.2	5.3	5	5	5.2	5.2	5.1	4.9
50 - 54	50 - 54		9.8	9.5	9.5	9.8	9.6	9.1	8.8	8.4	8.3	8.3	7.9	7.5	7.3	6.6	6.7	6.3	6.1	6	5.7	5.4	5.2	5.1	4.9	4.7	4.5	4.4	4.4	4	3.9	3.8	3.6	3.7	3.5	3.6	3.6	3.5	3.6	3.6	3.5	3.5	3.4	3.3	3.3	3.4	3.5	3.4	3.2
45 - 49	45 - 49		5.9	6	6	6.1	5.8	5.5	5.6	5	5	4.9	4.5	4.5	3.9	3.7	3.8	3.5	3.5	3.4	3.3	3.1	3.1	3	2.9	2.9	2.7	2.7	2.7	2.5	2.5	2.4	2.5	2.6	2.6	2.4	2.4	2.4	2.4	2.4	2.3	2.4	2.2	2.2	2.3	2.2	2.4	2.2	2.3
40 - 44	40 - 44		3.3	3.4	3.5	3.4	3.3	3.3	3.1	3	2.8	2.8	2.6	2.5	2.3	2.4	2.2	2.3	2.1	2.3	1.9	2.1	2	2	1.9	2	1.9	2	1.9	1.9	1.9	1.9	1.7	1.7	1.8	1.7	1.7	1.7	1.5	1.7	1.7	1.6	1.5	1.5	1.5	1.6	1.7	1.6	1.6
35 - 39	35 - 39		2.3	2.1	2.1	2.1	2	2	1.9	1.9	1.8	1.7	1.7	1.6	1.4	1.4	1.4	1.4	1.5	1.5	1.7	1.5	1.6	1.5	1.5	1.6	1.6	1.6	1.5	1.5	1.4	1.5	1.4	1.3	1.3	1.2	1.2	1.2	1.3	1.2	1.2	1.2	1.1	1.1	1.1	1.2	1.2	1.1	1.1
30 - 34	30 - 34		1.5	1.4	1.4	1.5	1.4	1.4	1.3	1.3	1.3	1.2	1.2	1.3	1.2	1.3	1.3	1.3	1.3	1.4	1.4	1.4	1.3	1.4	1.4	1.3	1.4	1.4	1.3	1.5	1.4	1.3	1.2	1.1	1.1	1.2	1.1	1	1	1	1	0.9	0.9	0.8	0.8	0.9	0.9	0.8	0.8
25 - 29	25 - 29		1.4	1.2	1.3	1.3	1.3	1.2	1.4	1.4	1.4	1.4	1.3	1.4	1.4	1.1	1.3	1.3	1.3	1.5	1.5	1.4	1.3	1.3	1.2	1.2	1.2	1.2	1.3	1.4	1.4	1.3	1.1	1.1	1	1	0.9	0.8	0.9	0.8	0.8	0.7	0.7	0.7	0.7	0.6	0.7	0.7	0.7
20 - 24	20 - 24		1.8	1.7	1.7	1.7	1.7	1.7	1.8	1.9	1.7	1.6	1.5	1.6	1.5	1.5	1.6	1.5	1.5	1.6	1.4	1.4	1.3	1.2	1.2	1.2	1.3	1.2	1.3	1.3	1.3	1.1	1	0.9	0.9	0.8	0.9	0.8	0.8	0.7	0.7	0.6	0.6	0.6	0.6	0.6	0.6	0.6	0.6
15 - 19	15 - 19		1.6	1.5	1.5	1.6	1.5	1.5	1.5	1.4	1.3	1.3	1.2	1.3	1.1	1	1.1	1.1	1	1.1	1	0.9	0.9	0.8	0.8	0.8	0.8	0.8	0.9	0.8	0.8	0.7	0.7	0.6	0.6	0.5	0.5	0.5	0.5	0.5	0.5	0.5	0.4	0.4	0.4	0.3	0.4	0.4	0.4
			Number of AFL players (surviving) in each age bracket in each year 1971 to 2020
		Age range	1971	1972	1973	1974	1975	1976	1977	1978	1979	1980	1981	1982	1983	1984	1985	1986	1987	1988	1989	1990	1991	1992	1993	1994	1995	1996	1997	1998	1999	2000	2001	2002	2003	2004	2005	2006	2007	2008	2009	2010	2011	2012	2013	2014	2015	2016	2017
	100 and over	99.99 or over																1				1			1	1	1	1	1	1	1	1	2			1	1	1	1							2	3	2	3
	95 - 99	95-99	1	1	2	1	2	2	1	2	1	2	4	1	2	2	4	4	4	4	5	4	1	2	1	2	2	5	5	6	7	9	11	7	4	5	5	8	5	11	13	11	11	12	16	15	15	16	14
	90 - 94	90-94	8	9	14	12	11	13	11	10	14	17	19	22	19	15	14	12	15	13	11	7	14	20	26	25	31	33	36	34	38	38	38	35	50	41	49	54	61	54	48	49	57	63	68	66	70	73	71
	85 - 89	85-89	53	41	40	44	45	42	48	55	51	53	51	50	43	42	42	45	47	54	59	80	82	89	94	103	99	102	97	115	119	117	121	126	115	128	136	141	140	140	148	153	152	159	162	173	201	213	229
	80 - 84	80-84	101	101	104	92	93	95	99	90	91	99	108	109	126	125	139	151	170	172	187	172	181	177	186	195	207	201	220	204	196	201	215	228	229	227	229	228	228	232	250	277	296	312	332	346	342	352	351
	75 - 79	75-79	151	149	143	156	173	183	185	202	201	210	226	240	256	280	277	285	280	286	286	295	293	302	284	273	279	296	303	302	301	297	296	297	298	314	331	349	366	391	407	402	414	404	412	403	403	388	405
	70 - 74	70-74	247	263	278	273	286	298	318	331	360	357	368	362	353	363	374	368	377	371	355	365	367	371	374	375	362	351	337	346	364	385	396	408	425	437	443	454	440	453	442	449	429	434	418	430	437	468	470
	65 - 69	65-69	369	371	390	424	424	431	421	420	425	435	434	445	435	406	412	414	420	418	418	401	379	377	380	395	413	425	435	457	476	473	482	469	483	466	469	454	467	452	458	454	486	492	504	503	496	495	494
	60 - 64	60-64	479	472	463	466	468	474	487	477	456	459	459	459	449	451	432	413	404	407	419	436	443	453	476	497	496	506	490	501	483	481	468	479	464	475	475	501	509	519	522	523	513	502	511	499	486	479	470
	55 - 59	55-59	519	534	517	488	495	492	496	485	475	451	432	422	423	439	455	460	471	493	511	512	527	510	517	497	498	484	495	475	487	486	514	521	533	532	531	522	512	520	508	498	491	480	459	469	464	467	460
	50 - 54	50-54	511	517	506	498	465	441	429	430	445	468	476	482	504	521	523	537	523	530	506	504	493	504	483	497	496	519	525	539	537	537	526	517	524	511	500	495	486	467	474	468	470	463	469	464	471	458	455
	45 - 49	45-49	453	432	436	447	470	479	486	508	526	529	546	535	540	516	512	497	506	487	501	499	523	532	546	542	540	528	520	526	514	502	496	488	468	476	471	474	465	472	468	472	460	458	458	455	458	444	456
	40 - 44	40-44	483	492	512	530	532	551	539	548	526	522	506	513	489	502	501	525	533	547	543	543	533	523	527	515	504	499	489	470	478	473	477	467	474	469	476	462	461	460	457	461	446	457	450	428	399	425	414
	35 - 39	35-39	556	544	552	530	525	509	516	493	506	504	527	535	549	544	544	534	524	529	517	506	500	491	471	480	474	477	468	474	469	477	463	463	461	458	461	446	457	450	428	399	426	415	414	411	414	393	398
	30 - 34	30-34	511	518	495	508	506	529	537	550	544	546	537	527	531	518	508	501	492	472	481	473	475	468	474	469	477	463	463	463	460	462	447	457	450	429	400	427	416	415	412	414	393	397	384	396	384	397	404
	25 - 29	25-29	521	532	546	537	538	525	519	521	508	494	480	473	460	463	458	452	437	457	455	466	446	460	459	455	454	443	446	444	424	398	426	417	416	411	415	391	394	379	389	375	386	389	434	441	486	494	512
	20 - 24	20-24	408	409	397	382	371	357	334	301	302	291	295	286	278	260	270	264	276	305	293	286	295	311	304	289	283	311	312	321	333	347	328	320	309	301	301	308	300	314	315	348	352	397	396	402	380	365	341
	15 - 19	15-19	26	23	17	26	26	16	10	22	19	13	6	10	9	8	7	8	14	18	16	10	8	12	14	14	18	23	18	9	13	9	12	12	10	6	10	9	9	8	10	7
			5397	5408	5412	5414	5430	5437	5436	5445	5450	5450	5474	5471	5466	5455	5472	5471	5493	5563	5563	5560	5560	5602	5617	5624	5634	5667	5660	5687	5700	5693	5718	5711	5713	5687	5703	5724	5717	5737	5749	5760	5782	5834	5887	5903	5909	5929	5947
			Expected deaths in each age bracket for AFL players
	100 and over		0	0	0	0	0	0	0	0	0	0	0	0	0	0	0	0.3171	0	0	0	0.2257	0	0	0.454	0.5681	0.4145	0.317	0.3053	0.1879	0.2107	0.2109	0.3476	0	0	0.3052	0.2998	0.4176	0.3682	0	0	0	0	0	0	0.8346	1.3617	1.0516	1.356
	95 - 99		0.348	0.3792	0.752	0.3714	0.706	0.6908	0.3545	0.7208	0.3226	0.7028	1.376	0.374	0.6484	0.6196	1.1964	1.0932	1.0576	1.1988	1.606	1.3056	0.3289	0.627	0.318	0.6394	0.4958	1.3445	1.355	1.566	1.7346	2.2149	2.5971	1.9607	1.2068	1.427	1.4845	2.5616	1.6215	3.6179	4.0586	3.5805	3.729	4.1124	4.9728	4.5765	4.6335	4.6432	4.1146
	90 - 94		2.436	2.8026	3.9662	3.7644	3.0492	3.8493	2.8842	2.641	3.6106	4.5543	5.2079	6.1534	4.7272	3.7545	3.7394	2.9736	3.729	3.3124	2.9029	1.6352	3.367	4.752	5.9176	5.965	6.913	7.9893	8.352	7.701	8.4588	8.4322	7.9116	8.0325	11.055	8.9708	10.29	11.5614	12.749	12.042	10.1568	10.2998	12.0612	12.8394	13.3144	12.9954	13.853	14.0306	13.8663
	85 - 89		11.4215	8.4952	8.112	9.812	9.1125	8.715	9.0096	10.1585	9.3483	9.3068	9.1851	9.355	7.5379	7.161	7.8204	7.416	8.0887	8.9262	10.4194	13.08	12.3738	14.2845	14.8426	16.9435	15.7509	16.2486	14.7925	16.8245	17.3978	16.7193	17.2304	18.3078	15.87	17.3952	16.8912	17.7378	17.528	18.256	18.1596	18.6507	18.6656	18.7938	18.5976	19.7566	23.3964	24.1329	25.5106
	80 - 84		14.5743	14.2713	14.768	13.4228	12.3504	13.224	12.8304	11.484	11.0383	12.1968	13.0896	13.5596	14.5908	14.075	16.7912	16.7006	18.938	19.0748	21.318	18.0256	19.0955	18.5142	18.7488	19.89	20.3895	20.3613	21.318	18.9312	17.1696	17.0649	17.415	18.6048	18.0452	17.6152	17.0147	16.9176	16.758	17.2376	17.45	19.0022	20.0984	20.436	21.0156	21.8326	21.4434	21.7536	20.6739
	75 - 79		14.7527	14.4381	13.7709	15.4128	15.0164	16.9458	15.54	17.2104	16.1202	17.283	18.1252	19.848	19.6864	20.72	21.052	20.5485	19.992	20.7064	20.7636	19.9125	19.1915	20.1132	17.8068	17.6358	16.4331	17.3456	16.968	16.2778	15.9229	15.2955	14.5336	14.6421	13.857	14.3498	14.1999	14.5882	15.4818	16.422	15.873	15.075	15.6078	14.4228	14.214	13.7423	13.702	12.9204	13.1625
	70 - 74		15.4375	16.4112	17.0414	16.8714	16.6166	17.3436	17.5854	17.5761	18.972	18.6354	19.136	18.7878	16.8734	17.1699	17.952	16.7072	17.0781	16.695	16.046	15.038	14.4231	14.7658	14.212	14.4	13.394	12.7764	11.795	11.591	11.9028	11.781	11.6028	11.832	11.815	11.799	10.8092	10.8052	10.12	10.6002	9.9008	9.7882	9.0948	8.7234	8.4018	8.428	8.5652	9.0324	8.789
	65 - 69		14.9445	14.6545	15.522	16.7904	15.7728	16.2487	15.1981	14.784	14.3225	14.5725	14.0182	14.685	13.398	11.8552	12.4012	11.7162	11.718	11.3696	11.4114	10.5062	9.4371	9.4627	9.044	9.4405	9.3338	9.3075	9.1785	9.14	9.044	8.514	8.2904	7.7854	7.8729	7.223	7.035	6.5376	6.7248	6.3732	6.0914	5.9474	6.1236	5.9532	6.2496	6.0863	5.9024	5.6925	5.681
	60 - 64		12.3582	12.3664	11.8065	12.116	11.1852	11.4234	11.0549	10.5894	9.6216	9.5931	9.0882	9.1341	8.4861	8.2533	8.1216	7.3927	6.9488	7.0004	6.9554	6.976	6.8222	6.8856	6.7592	6.958	6.6464	6.6792	6.223	5.9118	5.2647	4.9543	4.8672	4.8379	4.5472	4.465	4.2275	4.3587	4.3774	4.3596	4.3326	4.1317	4.1553	3.8654	3.8836	3.992	3.7908	3.6404	3.478
	55 - 59		8.5635	8.544	8.0135	7.9056	7.5735	7.3308	6.944	6.693	6.3175	5.863	5.5728	5.3594	5.1606	5.0485	5.2325	4.922	5.1339	4.9793	5.0589	4.864	4.6903	4.437	4.3428	3.976	3.7848	3.5332	3.465	3.23	3.2629	3.0618	3.2896	3.0218	3.1447	2.926	2.9205	2.8188	2.816	2.756	2.6416	2.5896	2.6023	2.4	2.295	2.4388	2.4128	2.3817	2.254
	50 - 54		5.0078	4.9115	4.807	4.8804	4.464	4.0131	3.7752	3.612	3.6935	3.8844	3.7604	3.615	3.6792	3.4386	3.5041	3.3831	3.1903	3.18	2.8842	2.7216	2.5636	2.5704	2.3667	2.3359	2.232	2.2836	2.31	2.156	2.0943	2.0406	1.8936	1.9129	1.834	1.8396	1.8	1.7325	1.7496	1.6812	1.659	1.638	1.598	1.5279	1.5477	1.5776	1.6485	1.5572	1.456
	45 - 49		2.6727	2.592	2.616	2.7267	2.726	2.6345	2.7216	2.54	2.63	2.5921	2.457	2.4075	2.106	1.9092	1.9456	1.7395	1.771	1.6558	1.6533	1.5469	1.6213	1.596	1.5834	1.5718	1.458	1.4256	1.404	1.315	1.285	1.2048	1.24	1.2688	1.2168	1.1424	1.1304	1.1376	1.116	1.1328	1.0764	1.1328	1.012	1.0076	1.0534	1.001	1.0992	0.9768	1.0488
	40 - 44		1.5939	1.6728	1.792	1.802	1.7556	1.8183	1.6709	1.644	1.4728	1.4616	1.3156	1.2825	1.1247	1.2048	1.1022	1.2075	1.1193	1.2581	1.0317	1.1403	1.066	1.046	1.0013	1.03	0.9576	0.998	0.9291	0.893	0.9082	0.8987	0.8109	0.7939	0.8532	0.7973	0.8092	0.7854	0.6915	0.782	0.7769	0.7376	0.669	0.6855	0.675	0.6848	0.6783	0.68	0.6624
	35 - 39		1.2788	1.1424	1.1592	1.113	1.05	1.018	0.9804	0.9367	0.9108	0.8568	0.8959	0.856	0.7686	0.7616	0.7616	0.7476	0.786	0.7935	0.8789	0.759	0.8	0.7365	0.7065	0.768	0.7584	0.7632	0.702	0.711	0.6566	0.7155	0.6482	0.6019	0.5993	0.5496	0.5532	0.5352	0.5941	0.54	0.5136	0.4788	0.4686	0.4565	0.4554	0.4932	0.4968	0.4323	0.4378
	30 - 34		0.7665	0.7252	0.693	0.762	0.7084	0.7406	0.6981	0.715	0.7072	0.6552	0.6444	0.6851	0.6372	0.6734	0.6604	0.6513	0.6396	0.6608	0.6734	0.6622	0.6175	0.6552	0.6636	0.6097	0.6678	0.6482	0.6019	0.6945	0.644	0.6006	0.5364	0.5027	0.495	0.5148	0.44	0.427	0.416	0.415	0.412	0.3726	0.3537	0.3176	0.3072	0.3564	0.3456	0.3176	0.3232
	25 - 29		0.7294	0.6384	0.7098	0.6981	0.6994	0.63	0.7266	0.7294	0.7112	0.6916	0.624	0.6622	0.644	0.5093	0.5954	0.5876	0.5681	0.6855	0.6825	0.6524	0.5798	0.598	0.5508	0.546	0.5448	0.5316	0.5798	0.6216	0.5936	0.5174	0.4686	0.4587	0.416	0.411	0.3735	0.3128	0.3546	0.3032	0.3112	0.2625	0.2702	0.2723	0.3038	0.2646	0.3402	0.3458	0.3584
	20 - 24		0.7344	0.6953	0.6749	0.6494	0.6307	0.6069	0.6012	0.5719	0.5134	0.4656	0.4425	0.4576	0.417	0.39	0.432	0.396	0.414	0.488	0.4102	0.4004	0.3835	0.3732	0.3648	0.3468	0.3679	0.3732	0.4056	0.4173	0.4329	0.3817	0.328	0.288	0.2781	0.2408	0.2709	0.2464	0.24	0.2198	0.2205	0.2088	0.2112	0.2382	0.2376	0.2412	0.228	0.219	0.2046
	15 - 19		0.0416	0.0345	0.0255	0.0416	0.039	0.024	0.015	0.0308	0.0247	0.0169	0.0072	0.013	0.0099	0.008	0.0077	0.0088	0.014	0.0198	0.016	0.009	0.0072	0.0096	0.0112	0.0112	0.0144	0.0184	0.0162	0.0072	0.0104	0.0063	0.0084	0.0072	0.006	0.003	0.005	0.0045	0.0045	0.004	0.005	0.0035	0	0	0	0	0	0	0
	Year		1971	1972	1973	1974	1975	1976	1977	1978	1979	1980	1981	1982	1983	1984	1985	1986	1987	1988	1989	1990	1991	1992	1993	1994	1995	1996	1997	1998	1999	2000	2001	2002	2003	2004	2005	2006	2007	2008	2009	2010	2011	2012	2013	2014	2015	2016	2017
	Expected deaths		107.661	104.775	106.23	109.14	103.456	107.257	102.59	102.637	100.337	103.332	104.946	107.235	100.495	97.5519	103.316	98.5085	101.186	102.004	104.712	99.4606	97.3683	101.427	99.6941	103.636	100.557	102.944	100.701	98.1768	96.9938	94.6144	94.0194	94.8591	93.1122	91.9747	90.5545	93.4859	93.711	96.7425	93.639	93.8997	96.7207	96.052	97.5245	99.3019	103.898	103.808	103.377
	Aust male population		6400000	6400000	6400000	6400000	6400000	6400000	6400000	6400000	6400000	6400000	6400000	6400000	6400000	6400000	6400000	6400000	6400000	6400000	6400000	6400000	6400000	6400000	6400000	6400000	6400000	6400000	6400000	6400000	6400000	6400000	6400000	6400000	6400000	6400000	6400000	6400000	6400000	6400000	6400000	6400000	6400000	6400000	6400000	6400000	6400000	6400000	6400000
	Actual deaths		101	86	95	78	74	76	79	86	76	67	92	97	92	81	91	71	76	88	87	92	76	79	73	82	78	88	70	79	88	61	82	76	85	61	63	82	69	72	77	66	80	70	80	76	67	68	75
	AFL player population		5397	5408	5412	5414	5430	5437	5436	5445	5450	5450	5474	5471	5466	5455	5472	5471	5493	5563	5563	5560	5560	5602	5617	5624	5634	5667	5660	5687	5700	5693	5718	5711	5713	5687	5703	5724	5717	5737	5749	5760	5782	5834	5887	5903	5909	5929	5947
	Risk ratio		0.938127	0.82081	0.894287	0.714678	0.715282	0.70858	0.770055	0.837904	0.757446	0.648396	0.876641	0.904554	0.915465	0.830327	0.880795	0.72075	0.751089	0.862708	0.830852	0.924989	0.780542	0.778886	0.73224	0.791233	0.775682	0.85483	0.695128	0.804671	0.907274	0.644722	0.87216	0.801188	0.912877	0.663226	0.695714	0.877138	0.736306	0.744244	0.822307	0.702878	0.827124	0.728772	0.820307	0.765343	0.644864	0.655055	0.725499
	95% CIs
												1047.41										1019.42										996.112										935.998
												6400000										6400000										6400000										6400000
												818										867										774										733
												5450										5560										5693										5760
											1971-1980	0.780971									1981-1990	0.850487									1991-2000	0.777021									2001-2010	0.783121
			3601352	3661254	3707653	3755726	3787441	3810426	3837364	3863759	3886406	3914303	3946917	3992870	4035702	4076492	4120068	4160856	4210111	4262569	4320164	4378592	4420373	4455002	4472387	4487570	4517387	4560155	4597201	4637820	4686402	4741339	4804726	4857228	4911425	4962970	5022346	5100000	5180000	5280000	5370000	5450000	5530000	5600000	5740000	5760000	5880000	6030000	6150000
[truncated: 13 more columns]

## Sheet: Footballagecount
Player	Year birth	Uncertain DOB	Debut Team	Year Debut	Date Death	Year Death	Age Death	Uncertain DOD	Diedpre1971	Age in 2022	Age in 1971	<39	40-49	50-59	60-69	70-79	80+
Newton Chandler	1893	FALSE	CA	1919	1997-03-24	1997	104	FALSE	FALSE	129	78					1	1
Keith Rae	1917	FALSE	CA	1939	2021-12-23	2021	104	FALSE	FALSE	105	54			1	1	1	1
Harry Selover	1898	FALSE	ME	1919	2001-05-18	2001	103	FALSE	FALSE	124	73					1	1
Bill Campbell	1904	FALSE	NM	1929	2007-03-19	2007	103	FALSE	FALSE	118	67				1	1	1
Max Wilson	1914	FALSE	CA	1943	2017-08-09	2017	103	FALSE	FALSE	108	57			1	1	1	1
Ken Feltscheer	1915	FALSE	ME	1935	2017-12-25	2017	102	FALSE	FALSE	107	56			1	1	1	1
Bob Dawson	1921	FALSE	SK	1941	2023-07-31	2023	102	FALSE	FALSE	101	50			1	1	1	1
Don Wilson	1914	FALSE	FO	1937	2015-12-06	2015	101	FALSE	FALSE	108	57			1	1	1	1
Gerald Tanner	1921	FALSE	RI	1941	2022-01-10	2022	101	FALSE	FALSE	101	50			1	1	1	1
Alec Mathieson	1921	FALSE	GE	1944	2022-05-13	2022	101	FALSE	FALSE	101	50			1	1	1	1
Joe Price	1886	FALSE	RI	1911	1986-04-16	1986	100	FALSE	FALSE	136	85						1
Loyal Oakley	1890	FALSE	RI	1923		1990	100	FALSE	FALSE	132	81						1
Roy Allen	1901	FALSE	CW	1924	2001-11-17	2001	100	FALSE	FALSE	121	70					1	1
Norm Rippon	1878	FALSE	ME	1898	1977-11-07	1977	99	FALSE	FALSE	144	93						1
Stephen Nankervis	1890	FALSE	GE	1912	1989-09-06	1989	99	FALSE	FALSE	132	81						1
Jimmy Bates	1910	FALSE	ES	1933	2009-10-06	2009	99	FALSE	FALSE	112	61				1	1	1
Frank Finn	1911	FALSE	CA	1934	2010-05-09	2010	99	FALSE	FALSE	111	60				1	1	1
Phil Ryan	1915	FALSE	HW	1941	2014-01-07	2014	99	FALSE	FALSE	107	56			1	1	1	1
Bob Sayers	1917	FALSE	FI	1938	2016-11-28	2016	99	FALSE	FALSE	105	54			1	1	1	1
Cec Austen	1918	FALSE	HW	1942	2017-10-29	2017	99	FALSE	FALSE	104	53			1	1	1	1
Don Benson	1920	FALSE	RI	1945	2019-06-12	2019	99	FALSE	FALSE	102	51			1	1	1	1
Harold Lambert	1922	FALSE	ES	1940	2021-05-22	2021	99	FALSE	FALSE	100	49		1	1	1	1	1
Jack Gilbert	1875	FALSE	CA	1899	1973-01-04	1973	98	FALSE	FALSE	147	96						1
Jim Opie	1883	FALSE	SK	1899	1981-07-20	1981	98	FALSE	FALSE	139	88						1
Vic Samson	1892	FALSE	FO	1925	1990-04-05	1990	98	FALSE	FALSE	130	79					1	1
Jim Tarbotton	1899	FALSE	FI	1923	1997-04-04	1997	98	FALSE	FALSE	123	72					1	1
Dick Gosling	1901	FALSE	ES	1926	1999-02-27	1999	98	FALSE	FALSE	121	70					1	1
Frank Murrells	1902	FALSE	GE	1924	2000-07-29	2000	98	FALSE	FALSE	120	69				1	1	1
Harry Barnes	1903	FALSE	NM	1926	2001-06-27	2001	98	FALSE	FALSE	119	68				1	1	1
Allan Skehan	1906	FALSE	CA	1927	2004-04-20	2004	98	FALSE	FALSE	116	65				1	1	1
Jim Sinclair	1907	FALSE	HW	1927	2005-09-09	2005	98	FALSE	FALSE	115	64				1	1	1
Ken McKernan	1911	FALSE	NM	1934	2009-09-01	2009	98	FALSE	FALSE	111	60				1	1	1
Clen Denning	1911	FALSE	CA	1935	2009-11-09	2009	98	FALSE	FALSE	111	60				1	1	1
David Wilkie	1913	FALSE	ES	1934	2011-08-09	2011	98	FALSE	FALSE	109	58			1	1	1	1
Don McIntyre	1915	FALSE	CA	1935	2013-07-16	2013	98	FALSE	FALSE	107	56			1	1	1	1
George Lenne	1916	FALSE	ME	1941	2014-02-15	2014	98	FALSE	FALSE	106	55			1	1	1	1
Bill Duckworth	1918	FALSE	CW	1943	2016-10-24	2016	98	FALSE	FALSE	104	53			1	1	1	1
Don Hewson	1919	FALSE	ME	1942	2017-07-12	2017	98	FALSE	FALSE	103	52			1	1	1	1
Kevin Hevey	1923	FALSE	HW	1946	2021-10-16	2021	98	FALSE	FALSE	99	48		1	1	1	1	1
Allan Hopkins	1904	FALSE	FO	1925	2001-07-02	2001	97	FALSE	FALSE	118	67				1	1	1
Jack Diprose	1905	FALSE	NM	1933	2002-10-12	2002	97	FALSE	FALSE	117	66				1	1	1
Sid Dockendorff	1908	FALSE	RI	1932	2005-08-09	2005	97	FALSE	FALSE	114	63				1	1	1
Milton Lamb	1909	FALSE	GE	1928	2006-06-21	2006	97	FALSE	FALSE	113	62				1	1	1
Eric Ward	1913	FALSE	SK	1942	2010-08-12	2010	97	FALSE	FALSE	109	58			1	1	1	1
Harry Hardiman	1915	FALSE	NM	1935	2012-08-27	2012	97	FALSE	FALSE	107	56			1	1	1	1
Ralph Taylor	1915	FALSE	HW	1937	2012-06-20	2012	97	FALSE	FALSE	107	56			1	1	1	1
Des Calverley	1919	FALSE	FI	1940	2016-08-10	2016	97	FALSE	FALSE	103	52			1	1	1	1
Frank Parker	1920	FALSE	HW	1941	2017-07-07	2017	97	FALSE	FALSE	102	51			1	1	1	1
Ray Jones	1925	FALSE	CW	1946	2022-09-22	2022	97	FALSE	FALSE	97	46		1	1	1	1	1
Noel Allanson	1925	FALSE	ES	1947	2022-06-07	2022	97	FALSE	FALSE	97	46		1	1	1	1	1
Jack Sheedy	1926	FALSE	SM	1944	2023-02-23	2023	97	FALSE	FALSE	96	45		1	1	1	1	1
Ralph Upton	1885	FALSE	GE	1907	1981-05-01	1981	96	FALSE	FALSE	137	86						1
Jim Moore	1891	FALSE	ME	1911	1987-01-25	1987	96	FALSE	FALSE	131	80						1
Bob Scott	1894	FALSE	FI	1919	1990-10-23	1990	96	FALSE	FALSE	128	77					1	1
Doug Anderson	1903	FALSE	FI	1925	1999-03-27	1999	96	FALSE	FALSE	119	68				1	1	1
Willis Reeve	1905	FALSE	FI	1927	2001-09-06	2001	96	FALSE	FALSE	117	66				1	1	1
Frank Thomas	1905	FALSE	HW	1927	2001-05-06	2001	96	FALSE	FALSE	117	66				1	1	1
Frank Whitty	1905	FALSE	HW	1929	2001-10-18	2001	96	FALSE	FALSE	117	66				1	1	1
Roy Leaper	1906	FALSE	SK	1926	2002-11-06	2002	96	FALSE	FALSE	116	65				1	1	1
Webber Jackson	1909	FALSE	ME	1930	2005-01-20	2005	96	FALSE	FALSE	113	62				1	1	1
Joe Sellwood	1911	FALSE	GE	1930		2007	96	FALSE	FALSE	111	60				1	1	1
Syd Francis	1913	FALSE	HW	1932	2009-10-19	2009	96	FALSE	FALSE	109	58			1	1	1	1
Allen Turner	1913	FALSE	NM	1938	2009-03-20	2009	96	FALSE	FALSE	109	58			1	1	1	1
Reg Bell	1913	FALSE	HW	1940	2009-08-07	2009	96	FALSE	FALSE	109	58			1	1	1	1
Ron Baggott	1917	FALSE	ME	1935	2013-04-26	2013	96	FALSE	FALSE	105	54			1	1	1	1
Merv Dudley	1917	FALSE	SM	1940	2013-04-22	2013	96	FALSE	FALSE	105	54			1	1	1	1
Dan Knott	1918	FALSE	CW	1940	2014-06-11	2014	96	FALSE	FALSE	104	53			1	1	1	1
Ced Hovey	1918	FALSE	GE	1945	2014-02-19	2014	96	FALSE	FALSE	104	53			1	1	1	1
Ron Howell	1919	FALSE	NM	1941	2015-03-07	2015	96	FALSE	FALSE	103	52			1	1	1	1
Jack Pimm	1920	FALSE	CW	1940	2016-02-26	2016	96	FALSE	FALSE	102	51			1	1	1	1
Len OShea	1920	FALSE	SM	1944	2016-09-22	2016	96	FALSE	FALSE	102	51			1	1	1	1
Ted Atkinson	1920	FALSE	NM	1946	2016-06-08	2016	96	FALSE	FALSE	102	51			1	1	1	1
Keith McKenzie	1922	FALSE	NM	1944	2018-01-08	2018	96	FALSE	FALSE	100	49		1	1	1	1	1
Milton Clark	1922	FALSE	ES	1945	2018-06-15	2018	96	FALSE	FALSE	100	49		1	1	1	1	1
Ron Hines	1923	FALSE	CA	1943	2019-01-06	2019	96	FALSE	FALSE	99	48		1	1	1	1	1
Les Gardner	1923	FALSE	SK	1947	2019-05-28	2019	96	FALSE	FALSE	99	48		1	1	1	1	1
Jack Jones	1924	FALSE	ES	1946	2020-03-24	2020	96	FALSE	FALSE	98	47		1	1	1	1	1
Graham Dunscombe	1924	FALSE	NM	1947	2020-09-13	2020	96	FALSE	FALSE	98	47		1	1	1	1	1
Gordon Yea	1924	FALSE	NM	1948	2020-08-12	2020	96	FALSE	FALSE	98	47		1	1	1	1	1
Alf Callick	1925	FALSE	SM	1943	2021-01-03	2021	96	FALSE	FALSE	97	46		1	1	1	1	1
Jim Malone	1925	FALSE	NM	1945	2021-10-23	2021	96	FALSE	FALSE	97	46		1	1	1	1	1
Noel McMahen	1926	FALSE	ME	1946	2022-07-10	2022	96	FALSE	FALSE	96	45		1	1	1	1	1
Bob Rush	1880	FALSE	CW	1899	1975-03-13	1975	95	FALSE	FALSE	142	91						1
Rupe Bradley	1881	FALSE	CA	1904	1976-09-25	1976	95	FALSE	FALSE	141	90						1
Bernie Nolan	1883	FALSE	ME	1904	1978-11-10	1978	95	FALSE	FALSE	139	88						1
Vic Hambridge	1886	FALSE	CW	1906	1981-06-22	1981	95	FALSE	FALSE	136	85						1
Ernie Jamieson	1888	FALSE	CA	1909	1983-09-08	1983	95	FALSE	FALSE	134	83						1
Robert Duncan	1889	FALSE	RI	1909	1984-11-09	1984	95	FALSE	FALSE	133	82						1
Leo OConnor	1890	FALSE	ES	1910	1985-01-16	1985	95	FALSE	FALSE	132	81						1
Tom Hanson	1891	FALSE	CA	1911	1986-12-27	1986	95	FALSE	FALSE	131	80						1
Harry Bulpit	1895	FALSE	SM	1918	1990-08-08	1990	95	FALSE	FALSE	127	76					1	1
Bob Weatherill	1897	FALSE	RI	1917	1992-07-18	1992	95	FALSE	FALSE	125	74					1	1
Jimmy Rudd	1901	FALSE	FO	1925	1996-05-20	1996	95	FALSE	FALSE	121	70					1	1
George Robbins	1903	FALSE	SK	1921	1998-10-05	1998	95	FALSE	FALSE	119	68				1	1	1
Lew Sharpe	1906	FALSE	SK	1926	2001-03-19	2001	95	FALSE	FALSE	116	65				1	1	1
Jack Dolan	1906	FALSE	ES	1926	2001-03-05	2001	95	FALSE	FALSE	116	65				1	1	1
Ansell Clarke	1907	FALSE	CA	1929	2002-10-15	2002	95	FALSE	FALSE	115	64				1	1	1
Clarrie Hindson	1907	FALSE	SK	1930	2002-02-13	2002	95	FALSE	FALSE	115	64				1	1	1
Bertie Sharp	1911	FALSE	FO	1930	2006-09-21	2006	95	FALSE	FALSE	111	60				1	1	1
Phil Lane	1911	FALSE	FI	1932	2006-08-08	2006	95	FALSE	FALSE	111	60				1	1	1
Joe Cosgriff	1913	FALSE	SM	1932	2008-08-19	2008	95	FALSE	FALSE	109	58			1	1	1	1
Lindsay McLure	1913	FALSE	FO	1937	2008-10-24	2008	95	FALSE	FALSE	109	58			1	1	1	1
George Millard	1914	FALSE	SK	1936	2009-03-23	2009	95	FALSE	FALSE	108	57			1	1	1	1
Frank Penney	1914	FALSE	NM	1937	2009-01-19	2009	95	FALSE	FALSE	108	57			1	1	1	1
Jack Clements	1915	FALSE	HW	1936	2010-12-23	2010	95	FALSE	FALSE	107	56			1	1	1	1
Len Boyd-Gerny	1916	FALSE	SK	1938	2011-10-30	2011	95	FALSE	FALSE	106	55			1	1	1	1
Laurie Peters	1916	FALSE	HW	1940	2011-07-29	2011	95	FALSE	FALSE	106	55			1	1	1	1
Hughie McPherson	1918	FALSE	FO	1939	2013-07-25	2013	95	FALSE	FALSE	104	53			1	1	1	1
Syd Young	1918	FALSE	SM	1941	2013-06-15	2013	95	FALSE	FALSE	104	53			1	1	1	1
Harcourt Dowsley	1919	FALSE	CA	1941	2014-10-30	2014	95	FALSE	FALSE	103	52			1	1	1	1
Dave Engellenner	1919	FALSE	SM	1941	2014-10-08	2014	95	FALSE	FALSE	103	52			1	1	1	1
Les Burns	1920	FALSE	SK	1945	2015-06-21	2015	95	FALSE	FALSE	102	51			1	1	1	1
Billy Winward	1920	FALSE	SK	1946		2015	95	FALSE	FALSE	102	51			1	1	1	1
Jack Borlase	1921	FALSE	FO	1941	2016-03-26	2016	95	FALSE	FALSE	101	50			1	1	1	1
Bill McMaster	1922	FALSE	NM	1946	2017-10-03	2017	95	FALSE	FALSE	100	49		1	1	1	1	1
Jack Eames	1922	FALSE	RI	1946	2017-01-16	2017	95	FALSE	FALSE	100	49		1	1	1	1	1
Ken Munro	1922	FALSE	HW	1946	2017-10-02	2017	95	FALSE	FALSE	100	49		1	1	1	1	1
Fred Burge	1923	FALSE	RI	1942	2018-11-06	2018	95	FALSE	FALSE	99	48		1	1	1	1	1
Russell Renfrey	1923	FALSE	GE	1946	2018-04-28	2018	95	FALSE	FALSE	99	48		1	1	1	1	1
John Curtin	1924	FALSE	SK	1947	2019-10-28	2019	95	FALSE	FALSE	98	47		1	1	1	1	1
Lionel Upton	1924	FALSE	NM	1948	2019-02-21	2019	95	FALSE	FALSE	98	47		1	1	1	1	1
Geoff Kerr	1925	FALSE	SK	1945	2020-05-26	2020	95	FALSE	FALSE	97	46		1	1	1	1	1
Ken Mulhall	1927	FALSE	SK	1946	2022-05-15	2022	95	FALSE	FALSE	95	44		1	1	1	1	1
Chris Ryan	1879	FALSE	CA	1902	1973-05-02	1973	94	FALSE	FALSE	143	92						1
Johnny Meadows	1880	FALSE	ES	1903	1974-04-05	1974	94	FALSE	FALSE	142	91						1
Jim Toohey	1886	FALSE	FI	1913	1980-04-11	1980	94	FALSE	FALSE	136	85						1
Jack Massey	1887	FALSE	CA	1910	1981-07-18	1981	94	FALSE	FALSE	135	84						1
Bill McKenzie	1889	FALSE	ME	1909	1983-06-20	1983	94	FALSE	FALSE	133	82						1
Alf Baud	1892	FALSE	CA	1913	1986-12-05	1986	94	FALSE	FALSE	130	79					1	1
Frank Cameron	1892	FALSE	UN	1914	1986-02-06	1986	94	FALSE	FALSE	130	79					1	1
Jim Collins	1896	FALSE	ES	1919	1990-10-13	1990	94	FALSE	FALSE	126	75					1	1
George Lucas	1901	FALSE	SK	1924	1995-04-07	1995	94	FALSE	FALSE	121	70					1	1
Allan Bouch	1903	FALSE	RI	1925	1997-04-23	1997	94	FALSE	FALSE	119	68				1	1	1
Clarrie Nolan	1904	FALSE	NM	1925	1998-01-18	1998	94	FALSE	FALSE	118	67				1	1	1
Jack Barnes	1905	FALSE	SM	1925	1999-10-06	1999	94	FALSE	FALSE	117	66				1	1	1
Jim Morton	1905	FALSE	NM	1927	1999-03-30	1999	94	FALSE	FALSE	117	66				1	1	1
Maurie Mahony	1906	FALSE	HW	1929	2000-08-31	2000	94	FALSE	FALSE	116	65				1	1	1
Joe Murdoch	1908	FALSE	RI	1927	2002-12-26	2002	94	FALSE	FALSE	114	63				1	1	1
Mac Stokes	1909	FALSE	GE	1929	2003-05-29	2003	94	FALSE	FALSE	113	62				1	1	1
Jim Williamson	1909	FALSE	CA	1932	2003-02-24	2003	94	FALSE	FALSE	113	62				1	1	1
Bobby Thoms	1909	FALSE	SK	1937	2003-02-06	2003	94	FALSE	FALSE	113	62				1	1	1
Jim Francis	1910	FALSE	HW	1929	2004-11-16	2004	94	FALSE	FALSE	112	61				1	1	1
Jack Keane	1911	FALSE	FO	1935	2005-06-07	2005	94	FALSE	FALSE	111	60				1	1	1
Ted Ellis	1913	FALSE	NM	1933	2007-08-05	2007	94	FALSE	FALSE	109	58			1	1	1	1
Col Crawford	1913	FALSE	ES	1934	2007-12-29	2007	94	FALSE	FALSE	109	58			1	1	1	1
Pat Farrelly	1913	FALSE	CA	1937	2007-08-06	2007	94	FALSE	FALSE	109	58			1	1	1	1
Eddie Gray	1915	FALSE	CW	1935	2009-03-18	2009	94	FALSE	FALSE	107	56			1	1	1	1
George Coward	1915	FALSE	ES	1935	2009-04-27	2009	94	FALSE	FALSE	107	56			1	1	1	1
Les Dunn	1915	FALSE	SM	1938	2009-10-26	2009	94	FALSE	FALSE	107	56			1	1	1	1
Roy Kline	1915	FALSE	SK	1939	2009-05-11	2009	94	FALSE	FALSE	107	56			1	1	1	1
Ken Walker	1919	FALSE	SK	1938	2013-07-25	2013	94	FALSE	FALSE	103	52			1	1	1	1
Ray Riddell	1919	FALSE	CW	1944		2013	94	FALSE	FALSE	103	52			1	1	1	1
Jack Brain	1920	FALSE	HW	1941	2014-01-25	2014	94	FALSE	FALSE	102	51			1	1	1	1
George Wilson	1920	FALSE	CW	1942	2014-01-03	2014	94	FALSE	FALSE	102	51			1	1	1	1
Jack Boldiston	1921	FALSE	NM	1943	2015-01-07	2015	94	FALSE	FALSE	101	50			1	1	1	1
Bob Aubrey	1921	FALSE	SK	1945	2015-12-26	2015	94	FALSE	FALSE	101	50			1	1	1	1
Trojan Darveniza	1921	FALSE	SK	1946	2015-05-23	2015	94	FALSE	FALSE	101	50			1	1	1	1
Lou Richards	1923	FALSE	CW	1941	2017-05-08	2017	94	FALSE	FALSE	99	48		1	1	1	1	1
Frank OConnor	1923	FALSE	ME	1947	2017-11-13	2017	94	FALSE	FALSE	99	48		1	1	1	1	1
Neville Way	1924	FALSE	SK	1942	2018-06-13	2018	94	FALSE	FALSE	98	47		1	1	1	1	1
Jack Law	1924	FALSE	FO	1943	2018-01-26	2018	94	FALSE	FALSE	98	47		1	1	1	1	1
Joe Malone	1924	FALSE	NM	1946	2018-03-24	2018	94	FALSE	FALSE	98	47		1	1	1	1	1
Ian Brown	1925	FALSE	GE	1944	2019-03-16	2019	94	FALSE	FALSE	97	46		1	1	1	1	1
Stan Smith	1925	FALSE	CW	1947	2019-06-08	2019	94	FALSE	FALSE	97	46		1	1	1	1	1
Jack McLeod	1926	FALSE	HW	1945	2020-10-14	2020	94	FALSE	FALSE	96	45		1	1	1	1	1
Ron Bickley	1926	FALSE	FI	1949	2020-10-11	2020	94	FALSE	FALSE	96	45		1	1	1	1	1
Fred Buttsworth	1927	FALSE	ES	1945	2021-05-12	2021	94	FALSE	FALSE	95	44		1	1	1	1	1
Mike Fitchett	1927	FALSE	HW	1950	2021-04-01	2021	94	FALSE	FALSE	95	44		1	1	1	1	1
Jock Lineen	1928	FALSE	NM	1947	2022-04-12	2022	94	FALSE	FALSE	94	43		1	1	1	1	1
Dan Hanley	1883	FALSE	ES	1911	1976-12-01	1976	93	FALSE	FALSE	139	88						1
Jim Phipps	1884	FALSE	ES	1904	1977-09-17	1977	93	FALSE	FALSE	138	87						1
Joe Andrew	1889	FALSE	CA	1914	1982-07-21	1982	93	FALSE	FALSE	133	82						1
Leo Rush	1890	FALSE	ME	1911	1983-08-05	1983	93	FALSE	FALSE	132	81						1
Harry Kerley	1894	FALSE	CW	1915	1987-01-23	1987	93	FALSE	FALSE	128	77					1	1
Gerald Rush	1895	FALSE	RI	1920	1988-12-23	1988	93	FALSE	FALSE	127	76					1	1
Tim Archer	1897	FALSE	SK	1923	1990-09-24	1990	93	FALSE	FALSE	125	74					1	1
Stan Wittman	1901	FALSE	ME	1924	1994-05-14	1994	93	FALSE	FALSE	121	70					1	1
Ted Brewis	1901	FALSE	CA	1925	1994-10-04	1994	93	FALSE	FALSE	121	70					1	1
George Stewart	1901	FALSE	SM	1925	1994-08-26	1994	93	FALSE	FALSE	121	70					1	1
Dave Elliman	1902	FALSE	ME	1919	1995-07-07	1995	93	FALSE	FALSE	120	69				1	1	1
Bill Shelton	1902	FALSE	ME	1919	1995-05-11	1995	93	FALSE	FALSE	120	69				1	1	1
Frank Jorgensen	1902	FALSE	GE	1923	1995-06-25	1995	93	FALSE	FALSE	120	69				1	1	1
Ernie Martin	1903	FALSE	CA	1923	1996-09-07	1996	93	FALSE	FALSE	119	68				1	1	1
Arthur Dickens	1903	FALSE	FI	1923	1996-05-25	1996	93	FALSE	FALSE	119	68				1	1	1
Eric Andersen	1904	FALSE	ME	1926	1997-01-20	1997	93	FALSE	FALSE	118	67				1	1	1
Maurie Johnson	1907	FALSE	CA	1927	2000-05-30	2000	93	FALSE	FALSE	115	64				1	1	1
Colin Benham	1907	FALSE	FI	1930	2000-02-22	2000	93	FALSE	FALSE	115	64				1	1	1
Jack Francis	1908	FALSE	HW	1926	2001-07-06	2001	93	FALSE	FALSE	114	63				1	1	1
John Sampson	1908	FALSE	FO	1929	2001-01-15	2001	93	FALSE	FALSE	114	63				1	1	1
Mickey Crisp	1908	FALSE	CA	1931	2001-04-15	2001	93	FALSE	FALSE	114	63				1	1	1
Ted Llewellyn	1909	FALSE	GE	1929	2002-01-20	2002	93	FALSE	FALSE	113	62				1	1	1
Frank Hughes	1909	FALSE	FO	1929	2002-04-30	2002	93	FALSE	FALSE	113	62				1	1	1
Harry Long	1910	FALSE	ME	1929	2003-07-29	2003	93	FALSE	FALSE	112	61				1	1	1
Reg Henderson	1910	FALSE	RI	1937	2003-11-26	2003	93	FALSE	FALSE	112	61				1	1	1
Percy Beames	1911	FALSE	ME	1931	2004-03-28	2004	93	FALSE	FALSE	111	60				1	1	1
Dudley Probyn	1912	FALSE	SK	1942	2005-12-13	2005	93	FALSE	FALSE	110	59			1	1	1	1
Ken Lockhart	1913	FALSE	FO	1934	2006-02-21	2006	93	FALSE	FALSE	109	58			1	1	1	1
Pat Davey	1913	FALSE	RI	1935	2006-07-19	2006	93	FALSE	FALSE	109	58			1	1	1	1
Ron Rann	1913	FALSE	NM	1938	2006-03-30	2006	93	FALSE	FALSE	109	58			1	1	1	1
Bob Atkinson	1913	FALSE	CA	1942	2006-12-25	2006	93	FALSE	FALSE	109	58			1	1	1	1
Jim Wills	1914	FALSE	GE	1937	2007-05-14	2007	93	FALSE	FALSE	108	57			1	1	1	1
Ray Wartman	1915	FALSE	ME	1935	2008-04-20	2008	93	FALSE	FALSE	107	56			1	1	1	1
Terry MacKin	1915	FALSE	FI	1936	2008-10-18	2008	93	FALSE	FALSE	107	56			1	1	1	1
Ron Ellis	1915	FALSE	SK	1943	2008-07-02	2008	93	FALSE	FALSE	107	56			1	1	1	1
Ralph Patman	1916	FALSE	FI	1943	2009-05-16	2009	93	FALSE	FALSE	106	55			1	1	1	1
Charlie Page	1917	FALSE	FO	1938	2010-10-13	2010	93	FALSE	FALSE	105	54			1	1	1	1
Mick Glenister	1917	FALSE	GE	1939	2010-08-06	2010	93	FALSE	FALSE	105	54			1	1	1	1
Brendan Brady	1917	FALSE	HW	1940	2010-01-17	2010	93	FALSE	FALSE	105	54			1	1	1	1
Terry OBrien	1918	FALSE	SK	1940	2011-10-07	2011	93	FALSE	FALSE	104	53			1	1	1	1
Pat Dalton	1918	FALSE	CW	1941	2011-09-15	2011	93	FALSE	FALSE	104	53			1	1	1	1
Jack King	1919	FALSE	HW	1941	2012-07-21	2012	93	FALSE	FALSE	103	52			1	1	1	1
Billy Wells	1920	FALSE	NM	1939	2013-03-16	2013	93	FALSE	FALSE	102	51			1	1	1	1
Joe Evans	1920	FALSE	ES	1940	2013-08-17	2013	93	FALSE	FALSE	102	51			1	1	1	1
Ken Lippiatt	1920	FALSE	HW	1944	2013-05-02	2013	93	FALSE	FALSE	102	51			1	1	1	1
Geoff Driver	1920	FALSE	SK	1945	2013-04-25	2013	93	FALSE	FALSE	102	51			1	1	1	1
Bill Icke	1921	FALSE	SM	1943	2014-03-14	2014	93	FALSE	FALSE	101	50			1	1	1	1
Roy Rawlings	1921	FALSE	FO	1945	2014-03-18	2014	93	FALSE	FALSE	101	50			1	1	1	1
Len Woolf	1921	FALSE	HW	1947	2014-11-08	2014	93	FALSE	FALSE	101	50			1	1	1	1
Lou Mangan	1922	FALSE	SM	1942	2015-05-27	2015	93	FALSE	FALSE	100	49		1	1	1	1	1
Bill Clark	1922	FALSE	SK	1943	2015-06-04	2015	93	FALSE	FALSE	100	49		1	1	1	1	1
Vic Taylor	1922	FALSE	GE	1944	2015-02-04	2015	93	FALSE	FALSE	100	49		1	1	1	1	1
Max Spittle	1922	FALSE	ME	1947		2015	93	FALSE	FALSE	100	49		1	1	1	1	1
Jack Fisher	1922	FALSE	HW	1947	2015-07-10	2015	93	FALSE	FALSE	100	49		1	1	1	1	1
Jack Mullane	1922	FALSE	SM	1947	2015-06-21	2015	93	FALSE	FALSE	100	49		1	1	1	1	1
Jack Condon	1922	FALSE	GE	1949	2015-10-09	2015	93	FALSE	FALSE	100	49		1	1	1	1	1
Alan Shaw	1923	FALSE	ES	1944	2016-08-14	2016	93	FALSE	FALSE	99	48		1	1	1	1	1
Murray Murrell	1923	FALSE	CW	1945	2016-06-03	2016	93	FALSE	FALSE	99	48		1	1	1	1	1
Ken Hopper	1924	FALSE	CA	1945	2017-06-29	2017	93	FALSE	FALSE	98	47		1	1	1	1	1
Ray Stokes	1924	FALSE	RI	1946	2017-02-26	2017	93	FALSE	FALSE	98	47		1	1	1	1	1
Tom Ryan	1924	FALSE	SM	1948	2017-02-24	2017	93	FALSE	FALSE	98	47		1	1	1	1	1
Stan Beal	1924	FALSE	FO	1952	2017-04-02	2017	93	FALSE	FALSE	98	47		1	1	1	1	1
Jim Kettle	1925	FALSE	FI	1945	2018-09-16	2018	93	FALSE	FALSE	97	46		1	1	1	1	1
Jack Garrick	1926	FALSE	SM	1948	2019-01-06	2019	93	FALSE	FALSE	96	45		1	1	1	1	1
Alan McGowan	1926	FALSE	ME	1948		2019	93	FALSE	FALSE	96	45		1	1	1	1	1
Roy Eliason	1926	FALSE	NM	1948	2019-09-11	2019	93	FALSE	FALSE	96	45		1	1	1	1	1
Bill Welsh	1926	FALSE	CW	1950	2019-12-10	2019	93	FALSE	FALSE	96	45		1	1	1	1	1
Frank Brew	1927	FALSE	SM	1947	2020-08-13	2020	93	FALSE	FALSE	95	44		1	1	1	1	1
Fred Hill	1927	FALSE	NM	1947	2020-05-27	2020	93	FALSE	FALSE	95	44		1	1	1	1	1
Bill Cameron	1928	FALSE	SK	1948	2021-04-22	2021	93	FALSE	FALSE	94	43		1	1	1	1	1
Keith McKee	1928	FALSE	GE	1950	2021-06-04	2021	93	FALSE	FALSE	94	43		1	1	1	1	1
Irving Davidson	1929	FALSE	SK	1951	2022-04-14	2022	93	FALSE	FALSE	93	42		1	1	1	1	1
Alby Stamp	1879	FALSE	ES	1897	1971-05-16	1971	92	FALSE	FALSE	143	92						1
Jack Geggie	1881	FALSE	ES	1902	1973-01-20	1973	92	FALSE	FALSE	141	90						1
John Catarinich	1882	FALSE	SM	1904	1974-10-08	1974	92	FALSE	FALSE	140	89						1
Bob Northey	1882	FALSE	SK	1908	1974-02-28	1974	92	FALSE	FALSE	140	89						1
Arthur Britt	1883	FALSE	ME	1902	1975-04-23	1975	92	FALSE	FALSE	139	88						1
Phonse Wood	1884	FALSE	SM	1907	1976-06-04	1976	92	FALSE	FALSE	138	87						1
Jack Hannagan	1885	FALSE	SK	1905	1977-09-12	1977	92	FALSE	FALSE	137	86						1
Bill Jones	1887	FALSE	GE	1915	1979-10-26	1979	92	FALSE	FALSE	135	84						1
Arthur Rademacher	1889	FALSE	SM	1913	1981-09-26	1981	92	FALSE	FALSE	133	82						1
Ernie Lumsden	1890	FALSE	CW	1910	1982-08-08	1982	92	FALSE	FALSE	132	81						1
Horrie Jenkin	1893	FALSE	FI	1916	1985-01-17	1985	92	FALSE	FALSE	129	78					1	1
Alex Kennedy	1893	FALSE	FI	1917	1985-06-20	1985	92	FALSE	FALSE	129	78					1	1
Harry Clapson	1895	FALSE	NM	1925	1987-06-06	1987	92	FALSE	FALSE	127	76					1	1
Jim Sprigg	1896	FALSE	SK	1915	1988-12-02	1988	92	FALSE	FALSE	126	75					1	1
Edmund Hood	1898	FALSE	RI	1916	1990-01-04	1990	92	FALSE	FALSE	124	73					1	1
Billy Stone	1901	FALSE	CA	1925	1993-12-14	1993	92	FALSE	FALSE	121	70					1	1
Joe Lukeman	1901	FALSE	FO	1928	1993-05-05	1993	92	FALSE	FALSE	121	70					1	1
Johnny Leonard	1903	FALSE	SM	1932	1995-05-03	1995	92	FALSE	FALSE	119	68				1	1	1
Sam Jamison	1905	FALSE	RI	1926	1997-12-14	1997	92	FALSE	FALSE	117	66				1	1	1
Billy Stevens	1905	FALSE	SK	1930	1997-09-29	1997	92	FALSE	FALSE	117	66				1	1	1
Ike Sellers	1905	FALSE	ME	1932	1997-10-12	1997	92	FALSE	FALSE	117	66				1	1	1
Artie Rennie	1906	FALSE	ES	1927	1998-05-10	1998	92	FALSE	FALSE	116	65				1	1	1
Wally Warden	1906	FALSE	FO	1928	1998-09-18	1998	92	FALSE	FALSE	116	65				1	1	1
Athol Cerini	1907	FALSE	ES	1928	1999-04-10	1999	92	FALSE	FALSE	115	64				1	1	1
Noel Barnett	1908	FALSE	ME	1933	2000-07-21	2000	92	FALSE	FALSE	114	63				1	1	1
Gordon Ogden	1909	FALSE	ME	1928	2001-08-23	2001	92	FALSE	FALSE	113	62				1	1	1
Wally Carter	1909	FALSE	NM	1929	2001-06-06	2001	92	FALSE	FALSE	113	62				1	1	1
Ed Bray	1910	FALSE	NM	1927	2002-07-23	2002	92	FALSE	FALSE	112	61				1	1	1
Reg Gross	1910	FALSE	GE	1933	2002-02-04	2002	92	FALSE	FALSE	112	61				1	1	1
Jack Zander	1910	FALSE	HW	1933	2002-07-29	2002	92	FALSE	FALSE	112	61				1	1	1
Bervin Woods	1910	FALSE	CW	1935	2002-01-13	2002	92	FALSE	FALSE	112	61				1	1	1
Norm Ware	1911	FALSE	FO	1932	2003-08-26	2003	92	FALSE	FALSE	111	60				1	1	1
Jack Parker	1911	FALSE	NM	1935	2003-12-10	2003	92	FALSE	FALSE	111	60				1	1	1
Maurie Hearn	1912	FALSE	SM	1932	2004-12-06	2004	92	FALSE	FALSE	110	59			1	1	1	1
Stan Wilson	1912	FALSE	ES	1936	2004-11-13	2004	92	FALSE	FALSE	110	59			1	1	1	1
Ron Dowling	1913	FALSE	CW	1936	2005-03-05	2005	92	FALSE	FALSE	109	58			1	1	1	1
Rex Ritchie	1914	FALSE	SM	1936	2006-04-01	2006	92	FALSE	FALSE	108	57			1	1	1	1
Les Crosbie	1914	FALSE	NM	1941	2006-10-14	2006	92	FALSE	FALSE	108	57			1	1	1	1
Eric Clark	1916	FALSE	FI	1936	2008-11-09	2008	92	FALSE	FALSE	106	55			1	1	1	1
Tom Purvis	1916	FALSE	SM	1938	2008-03-05	2008	92	FALSE	FALSE	106	55			1	1	1	1
Geoff McNaughton	1916	FALSE	ME	1938	2008-07-16	2008	92	FALSE	FALSE	106	55			1	1	1	1
Jack Gray	1916	FALSE	FO	1942	2008-09-15	2008	92	FALSE	FALSE	106	55			1	1	1	1
Bill Moore	1917	FALSE	HW	1938	2009-02-04	2009	92	FALSE	FALSE	105	54			1	1	1	1
Johnny Hall	1917	FALSE	HW	1938	2009-09-24	2009	92	FALSE	FALSE	105	54			1	1	1	1
Pat Leahy	1917	FALSE	GE	1939	2009-11-27	2009	92	FALSE	FALSE	105	54			1	1	1	1
Laurie Bickerton	1917	FALSE	FI	1944	2009-08-10	2009	92	FALSE	FALSE	105	54			1	1	1	1
Joe Finn	1917	FALSE	GE	1945	2009-03-25	2009	92	FALSE	FALSE	105	54			1	1	1	1
Harry Dwan	1918	FALSE	RI	1942	2010-08-05	2010	92	FALSE	FALSE	104	53			1	1	1	1
Don Henderson	1918	FALSE	FO	1944	2010-09-13	2010	92	FALSE	FALSE	104	53			1	1	1	1
Merv Brooks	1919	FALSE	FI	1943	2011-08-19	2011	92	FALSE	FALSE	103	52			1	1	1	1
Colin Bradley	1921	FALSE	ME	1942	2013-09-06	2013	92	FALSE	FALSE	101	50			1	1	1	1
Mal McBean	1921	FALSE	FO	1944	2013-06-26	2013	92	FALSE	FALSE	101	50			1	1	1	1
Allan Maas	1922	FALSE	NM	1946	2014-06-18	2014	92	FALSE	FALSE	100	49		1	1	1	1	1
Del Kennedy	1923	FALSE	FO	1943	2015-11-26	2015	92	FALSE	FALSE	99	48		1	1	1	1	1
Jack Norris	1923	FALSE	NM	1946	2015-04-30	2015	92	FALSE	FALSE	99	48		1	1	1	1	1
Arnold Byfield	1923	FALSE	ME	1946	2015-07-04	2015	92	FALSE	FALSE	99	48		1	1	1	1	1
Jack Sing	1924	FALSE	GE	1944	2016-05-31	2016	92	FALSE	FALSE	98	47		1	1	1	1	1
Kevin Dynon	1925	FALSE	NM	1943	2017-09-08	2017	92	FALSE	FALSE	97	46		1	1	1	1	1
Frank Steane	1925	FALSE	NM	1946	2017-08-04	2017	92	FALSE	FALSE	97	46		1	1	1	1	1
Jim Kuhl	1925	FALSE	NM	1947	2017-05-08	2017	92	FALSE	FALSE	97	46		1	1	1	1	1
Eric Moore	1925	FALSE	FI	1948	2017-07-25	2017	92	FALSE	FALSE	97	46		1	1	1	1	1
Ken Albiston	1926	FALSE	RI	1946	2018-06-20	2018	92	FALSE	FALSE	96	45		1	1	1	1	1
Tom Meehan	1926	FALSE	SK	1947	2018-10-19	2018	92	FALSE	FALSE	96	45		1	1	1	1	1
Jack Eichhorn	1926	FALSE	SM	1948	2018-02-20	2018	92	FALSE	FALSE	96	45		1	1	1	1	1
Bill Stephen	1928	FALSE	FI	1947	2020-08-23	2020	92	FALSE	FALSE	94	43		1	1	1	1	1
John Kennedy	1928	FALSE	HW	1950	2020-06-24	2020	92	FALSE	FALSE	94	43		1	1	1	1	1
Bob Fisher	1929	FALSE	HW	1948	2021-08-28	2021	92	FALSE	FALSE	93	42		1	1	1	1	1
Alan Daly	1929	FALSE	ME	1951	2021-01-03	2021	92	FALSE	FALSE	93	42		1	1	1	1	1
Tom Magee	1929	FALSE	FI	1951	2021-03-22	2021	92	FALSE	FALSE	93	42		1	1	1	1	1
Joe Hickey	1929	FALSE	FI	1952	2021-11-11	2021	92	FALSE	FALSE	93	42		1	1	1	1	1
Jack McDonald	1930	FALSE	SK	1948	2022-05-07	2022	92	FALSE	FALSE	92	41		1	1	1	1	1
Terry Fulton	1930	FALSE	GE	1949	2022-07-15	2022	92	FALSE	FALSE	92	41		1	1	1	1	1
Kevin McMahon	1930	FALSE	NM	1949	2022-07-14	2022	92	FALSE	FALSE	92	41		1	1	1	1	1
Herb Henderson	1930	FALSE	FO	1950	2022-07-31	2022	92	FALSE	FALSE	92	41		1	1	1	1	1
Arthur Pound	1930	FALSE	ME	1950	2022-08-17	2022	92	FALSE	FALSE	92	41		1	1	1	1	1
Noel Clarke	1930	FALSE	ME	1951	2022-08-07	2022	92	FALSE	FALSE	92	41		1	1	1	1	1
Gordon Proudfoot	1930	FALSE	FI	1954	2022-05-27	2022	92	FALSE	FALSE	92	41		1	1	1	1	1
Alf Appleton	1882	FALSE	FI	1907	1973-06-27	1973	91	FALSE	FALSE	140	89						1
George Anderson	1885	FALSE	CW	1911	1976-06-12	1976	91	FALSE	FALSE	137	86						1
Arthur Gerrard	1886	FALSE	SK	1906	1977-07-02	1977	91	FALSE	FALSE	136	85						1
Fred Hanson	1888	FALSE	SK	1912	1979-09-21	1979	91	FALSE	FALSE	134	83						1
Stan Huntington	1889	FALSE	ME	1919	1980-04-13	1980	91	FALSE	FALSE	133	82						1
Andy Duff	1890	FALSE	CW	1910	1981-03-27	1981	91	FALSE	FALSE	132	81						1
Vic Gordon	1890	FALSE	SK	1911	1981-08-11	1981	91	FALSE	FALSE	132	81						1
Artie Dawson	1891	FALSE	SK	1918	1982-07-17	1982	91	FALSE	FALSE	131	80						1
Peter Ryan	1891	FALSE	SK	1919	1982-04-08	1982	91	FALSE	FALSE	131	80						1
Hughie Tait	1892	FALSE	ES	1913	1983-07-30	1983	91	FALSE	FALSE	130	79					1	1
Alex Fraser	1892	FALSE	ME	1914	1983-09-13	1983	91	FALSE	FALSE	130	79					1	1
Charlie Fisher	1892	FALSE	CA	1914	1983-03-04	1983	91	FALSE	FALSE	130	79					1	1
Norm Barker	1893	FALSE	UN	1913	1984-10-27	1984	91	FALSE	FALSE	129	78					1	1
Percy Chalmers	1896	FALSE	FI	1922	1987-06-22	1987	91	FALSE	FALSE	126	75					1	1
Ivan More	1897	FALSE	ES	1919	1988-10-07	1988	91	FALSE	FALSE	125	74					1	1
Jimmy Goonan	1897	FALSE	CA	1922	1988-06-24	1988	91	FALSE	FALSE	125	74					1	1
Jim Karthaus	1898	FALSE	RI	1920	1989-10-20	1989	91	FALSE	FALSE	124	73					1	1
Ivor Aldridge	1899	FALSE	SK	1920	1990-06-02	1990	91	FALSE	FALSE	123	72					1	1
Basil Smith	1901	FALSE	SM	1922	1992-08-28	1992	91	FALSE	FALSE	121	70					1	1
Hedley Blackmore	1901	FALSE	CA	1923	1992-08-22	1992	91	FALSE	FALSE	121	70					1	1
Harry Gregory	1902	FALSE	ES	1924	1993-01-08	1993	91	FALSE	FALSE	120	69				1	1	1
Frank Aked	1902	FALSE	FO	1925	1993-01-28	1993	91	FALSE	FALSE	120	69				1	1	1
Bertie Crellin	1902	FALSE	FO	1926	1993-04-15	1993	91	FALSE	FALSE	120	69				1	1	1
Bobby Ewer	1904	FALSE	ME	1924	1995-03-11	1995	91	FALSE	FALSE	118	67				1	1	1
Dave Holliday	1904	FALSE	NM	1931	1995-12-15	1995	91	FALSE	FALSE	118	67				1	1	1
Clarrie Morelli	1906	FALSE	CW	1927	1997-05-19	1997	91	FALSE	FALSE	116	65				1	1	1
Les Thomas	1906	FALSE	CW	1928	1997-08-13	1997	91	FALSE	FALSE	116	65				1	1	1
Joe Kelly	1907	FALSE	CA	1926	1998-06-17	1998	91	FALSE	FALSE	115	64				1	1	1
Rupe Dodd	1907	FALSE	ES	1927	1998-01-16	1998	91	FALSE	FALSE	115	64				1	1	1
Bob Hall	1908	FALSE	FI	1929	1999-04-26	1999	91	FALSE	FALSE	114	63				1	1	1
Bill Brodie	1908	FALSE	NM	1931	1999-08-02	1999	91	FALSE	FALSE	114	63				1	1	1
Len Stott	1909	FALSE	FI	1932	2000-05-07	2000	91	FALSE	FALSE	113	62				1	1	1
Hugh Torney	1909	FALSE	ES	1933	2000-02-10	2000	91	FALSE	FALSE	113	62				1	1	1
Norm Doig	1910	FALSE	ES	1939	2001-07-29	2001	91	FALSE	FALSE	112	61				1	1	1
Sam Snell	1911	FALSE	SK	1936	2002-06-26	2002	91	FALSE	FALSE	111	60				1	1	1
Stan Spinks	1912	FALSE	HW	1931	2003-10-23	2003	91	FALSE	FALSE	110	59			1	1	1	1
Clarrie Curyer	1912	FALSE	SK	1935	2003-06-29	2003	91	FALSE	FALSE	110	59			1	1	1	1
Dudley Cassidy	1912	FALSE	NM	1935	2003-07-02	2003	91	FALSE	FALSE	110	59			1	1	1	1
Bob Williams	1913	FALSE	HW	1932	2004-06-30	2004	91	FALSE	FALSE	109	58			1	1	1	1
Lloyd Johnson	1913	FALSE	NM	1934	2004-02-26	2004	91	FALSE	FALSE	109	58			1	1	1	1
Les Jacobs	1913	FALSE	NM	1938	2004-09-22	2004	91	FALSE	FALSE	109	58			1	1	1	1
Frank Williams	1914	FALSE	CA	1936	2005-07-14	2005	91	FALSE	FALSE	108	57			1	1	1	1
Pat Cunningham	1914	FALSE	SK	1942	2005-02-17	2005	91	FALSE	FALSE	108	57			1	1	1	1
Bill Sharp	1915	FALSE	SK	1938	2006-05-06	2006	91	FALSE	FALSE	107	56			1	1	1	1
Ken Dyer	1915	FALSE	HW	1941	2006-05-15	2006	91	FALSE	FALSE	107	56			1	1	1	1
Cam Bogie	1915	FALSE	NM	1944	2006-04-19	2006	91	FALSE	FALSE	107	56			1	1	1	1
George McGorlick	1916	FALSE	ES	1935	2007-08-17	2007	91	FALSE	FALSE	106	55			1	1	1	1
Rob Sainsbury	1916	FALSE	FO	1935	2007-05-11	2007	91	FALSE	FALSE	106	55			1	1	1	1
Bob McLellan	1916	FALSE	FI	1936	2007-04-11	2007	91	FALSE	FALSE	106	55			1	1	1	1
Jack Lowry	1916	FALSE	SK	1938	2007-02-05	2007	91	FALSE	FALSE	106	55			1	1	1	1
Ern Elder	1916	FALSE	HW	1940	2007-12-04	2007	91	FALSE	FALSE	106	55			1	1	1	1
Ray Watts	1917	FALSE	ES	1937	2008-01-17	2008	91	FALSE	FALSE	105	54			1	1	1	1
Syd McGain	1917	FALSE	ES	1938	2008-11-23	2008	91	FALSE	FALSE	105	54			1	1	1	1
Arthur Sleith	1917	FALSE	CA	1942	2008-12-17	2008	91	FALSE	FALSE	105	54			1	1	1	1
Frank McGrath	1917	FALSE	ME	1944	2008-05-27	2008	91	FALSE	FALSE	105	54			1	1	1	1
Norm Crewther	1919	FALSE	CW	1941	2010-10-20	2010	91	FALSE	FALSE	103	52			1	1	1	1
Fred Stabb	1920	FALSE	CW	1942	2011-10-01	2011	91	FALSE	FALSE	102	51			1	1	1	1
Bruce Fountain	1920	FALSE	FO	1946	2011-06-14	2011	91	FALSE	FALSE	102	51			1	1	1	1
Archie Baxter	1921	FALSE	SM	1941	2012-08-01	2012	91	FALSE	FALSE	101	50			1	1	1	1
Ken Shadbolt	1921	FALSE	ME	1943	2012-04-21	2012	91	FALSE	FALSE	101	50			1	1	1	1
Max Howell	1921	FALSE	CA	1948	2012-10-03	2012	91	FALSE	FALSE	101	50			1	1	1	1
Wally Bristowe	1922	FALSE	HW	1940	2013-03-01	2013	91	FALSE	FALSE	100	49		1	1	1	1	1
Danny Powell	1922	FALSE	ME	1942	2013-01-27	2013	91	FALSE	FALSE	100	49		1	1	1	1	1
Doug Dowling	1922	FALSE	SM	1946	2013-05-14	2013	91	FALSE	FALSE	100	49		1	1	1	1	1
Ted Leehane	1923	FALSE	ES	1942	2014-11-18	2014	91	FALSE	FALSE	99	48		1	1	1	1	1
Doug Williams	1923	FALSE	CA	1944	2014-08-18	2014	91	FALSE	FALSE	99	48		1	1	1	1	1
George Coates	1923	FALSE	FI	1947	2014-02-16	2014	91	FALSE	FALSE	99	48		1	1	1	1	1
Allan Moncrieff	1924	FALSE	FO	1943	2015-02-01	2015	91	FALSE	FALSE	98	47		1	1	1	1	1
Jack Synon	1924	FALSE	CW	1944	2015-02-04	2015	91	FALSE	FALSE	98	47		1	1	1	1	1
William Williams	1925	FALSE	SM	1945	2016-07-07	2016	91	FALSE	FALSE	97	46		1	1	1	1	1
Des Pickett	1925	FALSE	SK	1946	2016-06-10	2016	91	FALSE	FALSE	97	46		1	1	1	1	1
Ken Hands	1926	FALSE	CA	1945	2017-12-22	2017	91	FALSE	FALSE	96	45		1	1	1	1	1
Mike Woods	1926	FALSE	ME	1949	2017-10-04	2017	91	FALSE	FALSE	96	45		1	1	1	1	1
Dave Bedford	1926	FALSE	ME	1950	2017-04-25	2017	91	FALSE	FALSE	96	45		1	1	1	1	1
Bill Norman	1926	FALSE	HW	1950	2017-11-02	2017	91	FALSE	FALSE	96	45		1	1	1	1	1
Llew Owens	1927	FALSE	FI	1947	2018-01-01	2018	91	FALSE	FALSE	95	44		1	1	1	1	1
Havel Rowe	1928	FALSE	RI	1948	2019-03-30	2019	91	FALSE	FALSE	94	43		1	1	1	1	1
Tom Leehane	1928	FALSE	CA	1948	2019-04-11	2019	91	FALSE	FALSE	94	43		1	1	1	1	1
Fred Wain	1928	FALSE	HW	1949	2019-11-06	2019	91	FALSE	FALSE	94	43		1	1	1	1	1
Laurie Shipp	1929	FALSE	NM	1949	2020-04-18	2020	91	FALSE	FALSE	93	42		1	1	1	1	1
Tom McNeil	1929	FALSE	SK	1951	2020-03-24	2020	91	FALSE	FALSE	93	42		1	1	1	1	1
Bruce Murray	1929	FALSE	SM	1951	2020-04-16	2020	91	FALSE	FALSE	93	42		1	1	1	1	1
Jack Hedley	1930	FALSE	NM	1948	2021-07-27	2021	91	FALSE	FALSE	92	41		1	1	1	1	1
Syd Slocomb	1930	FALSE	SK	1952	2021-02-28	2021	91	FALSE	FALSE	92	41		1	1	1	1	1
Ian Foreman	1930	FALSE	FO	1952	2021-01-07	2021	91	FALSE	FALSE	92	41		1	1	1	1	1
Keith Carroll	1931	FALSE	ME	1952	2022-09-23	2022	91	FALSE	FALSE	91	40		1	1	1	1	1
Dave Little	1931	FALSE	CW	1953	2022-11-17	2022	91	FALSE	FALSE	91	40		1	1	1	1	1
Tom Sherry	1881	FALSE	GE	1907	1971-08-03	1971	90	FALSE	FALSE	141	90						1
Ern James	1883	FALSE	GE	1905	1973-08-25	1973	90	FALSE	FALSE	139	88						1
Herbert Cheffers	1883	FALSE	CW	1907	1973-08-20	1973	90	FALSE	FALSE	139	88						1
Bert Field	1884	FALSE	SK	1906	1974-07-27	1974	90	FALSE	FALSE	138	87						1
Fred Stancliffe	1885	FALSE	CW	1905	1975-01-13	1975	90	FALSE	FALSE	137	86						1
George Anderson	1886	FALSE	SM	1906	1976-06-12	1976	90	FALSE	FALSE	136	85						1
Harold McLennan	1888	FALSE	FI	1907	1978-09-20	1978	90	FALSE	FALSE	134	83						1
Henry Bowden	1888	FALSE	UN	1908	1978-06-03	1978	90	FALSE	FALSE	134	83						1
Cyril Hall	1889	FALSE	ME	1919	1979-03-20	1979	90	FALSE	FALSE	133	82						1
Tommy Hughes	1891	TRUE	CA	1911	1981-08-19	1981	90	FALSE	FALSE	131	80						1
Wally Laidlaw	1891	FALSE	SM	1914	1981-02-18	1981	90	FALSE	FALSE	131	80						1
Harry Walker	1892	FALSE	RI	1912	1982-11-24	1982	90	FALSE	FALSE	130	79					1	1
Charlie Lilley	1892	FALSE	ME	1913	1982-06-16	1982	90	FALSE	FALSE	130	79					1	1
Jim Mathieson	1892	FALSE	GE	1920	1982-04-21	1982	90	FALSE	FALSE	130	79					1	1
Wally Beckwith	1893	FALSE	FI	1918		1983	90	FALSE	FALSE	129	78					1	1
Ralph Cornall	1894	FALSE	ES	1920	1984-10-19	1984	90	FALSE	FALSE	128	77					1	1
Curly Linton	1895	FALSE	NM	1925	1985-07-25	1985	90	FALSE	FALSE	127	76					1	1
Jack Brennan	1897	FALSE	SM	1917	1987-12-25	1987	90	FALSE	FALSE	125	74					1	1
Harold Peacock	1897	FALSE	SK	1926	1987-09-05	1987	90	FALSE	FALSE	125	74					1	1
Jack Egan	1898	FALSE	ME	1924	1988-04-22	1988	90	FALSE	FALSE	124	73					1	1
Max Kroger	1899	FALSE	GE	1919	1989-04-03	1989	90	FALSE	FALSE	123	72					1	1
Charlie May	1899	FALSE	ES	1922	1989-05-02	1989	90	FALSE	FALSE	123	72					1	1
John Harris	1903	FALSE	CW	1925	1993-06-29	1993	90	FALSE	FALSE	119	68				1	1	1
Fred Hansen	1903	FALSE	FO	1928	1993-11-15	1993	90	FALSE	FALSE	119	68				1	1	1
Norm Stott	1904	FALSE	FI	1929	1994-08-03	1994	90	FALSE	FALSE	118	67				1	1	1
Frank Murphy	1905	FALSE	CW	1925	1995-05-25	1995	90	FALSE	FALSE	117	66				1	1	1
Dick Logan	1906	FALSE	HW	1926	1996-09-01	1996	90	FALSE	FALSE	116	65				1	1	1
Jack Boyd	1906	FALSE	ES	1927	1996-04-26	1996	90	FALSE	FALSE	116	65				1	1	1
Charlie Sloley	1906	FALSE	FO	1927	1996-02-23	1996	90	FALSE	FALSE	116	65				1	1	1
Keith Forbes	1906	FALSE	ES	1928	1996-09-07	1996	90	FALSE	FALSE	116	65				1	1	1
Jack Watt	1907	FALSE	FO	1928	1997-10-08	1997	90	FALSE	FALSE	115	64				1	1	1
Noel Peverill	1907	FALSE	CA	1929	1997-10-21	1997	90	FALSE	FALSE	115	64				1	1	1
William Roberts	1908	FALSE	SK	1928	1998-05-16	1998	90	FALSE	FALSE	114	63				1	1	1
Len Milburn	1908	FALSE	SM	1931	1998-03-04	1998	90	FALSE	FALSE	114	63				1	1	1
Leo Murphy	1909	FALSE	HW	1930	1999-04-05	1999	90	FALSE	FALSE	113	62				1	1	1
Wally Tyrrell	1909	FALSE	CW	1934	1999-08-30	1999	90	FALSE	FALSE	113	62				1	1	1
Clarrie Semmel	1910	FALSE	NM	1930	2000-02-07	2000	90	FALSE	FALSE	112	61				1	1	1
Jack George	1910	FALSE	CW	1930	2000-04-14	2000	90	FALSE	FALSE	112	61				1	1	1
Ted Fay	1911	FALSE	ES	1932	2001-10-02	2001	90	FALSE	FALSE	111	60				1	1	1
Arthur Davidson	1912	FALSE	HW	1939	2002-12-14	2002	90	FALSE	FALSE	110	59			1	1	1	1
Jack Dyer	1913	FALSE	RI	1931	2003-08-23	2003	90	FALSE	FALSE	109	58			1	1	1	1
Keith Fraser	1913	FALSE	CW	1933	2003-07-13	2003	90	FALSE	FALSE	109	58			1	1	1	1
Brian Goodhart	1913	FALSE	FI	1934	2003-08-28	2003	90	FALSE	FALSE	109	58			1	1	1	1
Allan Everett	1913	FALSE	GE	1934	2003-10-22	2003	90	FALSE	FALSE	109	58			1	1	1	1
Rowley Flynne	1913	FALSE	SM	1935	2003-08-20	2003	90	FALSE	FALSE	109	58			1	1	1	1
Arnold Maltby	1913	FALSE	ES	1936	2003-08-25	2003	90	FALSE	FALSE	109	58			1	1	1	1
Cliff Hough	1913	FALSE	NM	1937	2003-05-09	2003	90	FALSE	FALSE	109	58			1	1	1	1
Roy Pope	1914	FALSE	NM	1933	2004-02-14	2004	90	FALSE	FALSE	108	57			1	1	1	1
Ashley Foley	1915	FALSE	GE	1936	2005-02-20	2005	90	FALSE	FALSE	107	56			1	1	1	1
Len Ablett	1916	FALSE	RI	1939	2006-12-19	2006	90	FALSE	FALSE	106	55			1	1	1	1
Harold Arthur	1916	FALSE	NM	1941	2006-03-09	2006	90	FALSE	FALSE	106	55			1	1	1	1
Lawrie Blades	1916	FALSE	NM	1942	2006-02-10	2006	90	FALSE	FALSE	106	55			1	1	1	1
Bob Harland	1916	FALSE	HW	1944	2006-01-26	2006	90	FALSE	FALSE	106	55			1	1	1	1
Eddie Morcom	1917	FALSE	NM	1937	2007-08-20	2007	90	FALSE	FALSE	105	54			1	1	1	1
Charlie Pierce	1917	FALSE	HW	1937	2007-08-30	2007	90	FALSE	FALSE	105	54			1	1	1	1
Jim Mooring	1917	FALSE	CA	1940	2007-10-20	2007	90	FALSE	FALSE	105	54			1	1	1	1
Percy Malbon	1917	FALSE	FO	1941	2007-07-21	2007	90	FALSE	FALSE	105	54			1	1	1	1
Don Balfour	1918	FALSE	CW	1938	2008-04-21	2008	90	FALSE	FALSE	104	53			1	1	1	1
Ted Millar	1918	FALSE	SK	1938	2008-08-21	2008	90	FALSE	FALSE	104	53			1	1	1	1
Noel Smith	1918	FALSE	ES	1938	2008-09-04	2008	90	FALSE	FALSE	104	53			1	1	1	1
Stan Radloff	1919	FALSE	NM	1946	2009-05-28	2009	90	FALSE	FALSE	103	52			1	1	1	1
Stan Heal	1920	FALSE	ME	1941	2010-12-15	2010	90	FALSE	FALSE	102	51			1	1	1	1
Arthur Robbins	1920	FALSE	CW	1944	2010-11-08	2010	90	FALSE	FALSE	102	51			1	1	1	1
Max Piggott	1920	FALSE	SM	1946	2010-07-07	2010	90	FALSE	FALSE	102	51			1	1	1	1
Sam Loxton	1921	FALSE	SK	1942	2011-12-03	2011	90	FALSE	FALSE	101	50			1	1	1	1
Terry Cashion	1921	FALSE	SM	1942	2011-10-08	2011	90	FALSE	FALSE	101	50			1	1	1	1
Noel Doherty	1921	FALSE	RI	1943	2011-10-23	2011	90	FALSE	FALSE	101	50			1	1	1	1
Vic Atkinson	1921	FALSE	HW	1944	2011-04-26	2011	90	FALSE	FALSE	101	50			1	1	1	1
Jim Oppy	1921	FALSE	ME	1945	2011-07-24	2011	90	FALSE	FALSE	101	50			1	1	1	1
Doug Jerram	1922	FALSE	GE	1941	2012-05-26	2012	90	FALSE	FALSE	100	49		1	1	1	1	1
Ed White	1922	FALSE	FI	1945	2012-04-04	2012	90	FALSE	FALSE	100	49		1	1	1	1	1
Alan Stretton	1922	FALSE	SK	1946	2012-10-26	2012	90	FALSE	FALSE	100	49		1	1	1	1	1
Jack Stock	1923	FALSE	ME	1944	2013-07-16	2013	90	FALSE	FALSE	99	48		1	1	1	1	1
Dick Collinson	1923	FALSE	FO	1947	2013-09-22	2013	90	FALSE	FALSE	99	48		1	1	1	1	1
Jack Drinan	1923	FALSE	SK	1947	2013-06-28	2013	90	FALSE	FALSE	99	48		1	1	1	1	1
Bill Crane	1924	FALSE	CW	1943	2014-10-02	2014	90	FALSE	FALSE	98	47		1	1	1	1	1
Alan Brown	1924	FALSE	CW	1945	2014-06-09	2014	90	FALSE	FALSE	98	47		1	1	1	1	1
Bob Stone	1925	FALSE	ME	1942	2015-06-24	2015	90	FALSE	FALSE	97	46		1	1	1	1	1
Bill Roach	1925	FALSE	RI	1946	2015-02-03	2015	90	FALSE	FALSE	97	46		1	1	1	1	1
Syd Tate	1925	FALSE	GE	1947	2015-05-15	2015	90	FALSE	FALSE	97	46		1	1	1	1	1
Norm Armstrong	1925	FALSE	FO	1947	2015-05-18	2015	90	FALSE	FALSE	97	46		1	1	1	1	1
Jackie Huggard	1926	FALSE	ES	1945	2016-04-20	2016	90	FALSE	FALSE	96	45		1	1	1	1	1
Jack Turner	1926	FALSE	RI	1945	2016-12-20	2016	90	FALSE	FALSE	96	45		1	1	1	1	1
Ivan Goodingham	1926	FALSE	ES	1946	2016-04-24	2016	90	FALSE	FALSE	96	45		1	1	1	1	1
Danny Murnane	1926	FALSE	SK	1947		2016	90	FALSE	FALSE	96	45		1	1	1	1	1
Allan Greenshields	1926	FALSE	CA	1947	2016-06-28	2016	90	FALSE	FALSE	96	45		1	1	1	1	1
Marty Lynch	1926	FALSE	GE	1947	2016-12-17	2016	90	FALSE	FALSE	96	45		1	1	1	1	1
Ron Simpson	1926	FALSE	FI	1949	2016-08-11	2016	90	FALSE	FALSE	96	45		1	1	1	1	1
Bob Rowse	1926	FALSE	ME	1951	2016-05-05	2016	90	FALSE	FALSE	96	45		1	1	1	1	1
Max Mitchinson	1927	FALSE	SK	1949	2017-05-15	2017	90	FALSE	FALSE	95	44		1	1	1	1	1
Bernie Smallwood	1927	FALSE	FO	1950	2017-09-28	2017	90	FALSE	FALSE	95	44		1	1	1	1	1
Ken Christie	1927	FALSE	ME	1951	2017-08-17	2017	90	FALSE	FALSE	95	44		1	1	1	1	1
Les Thompson	1928	FALSE	CW	1949	2018-07-25	2018	90	FALSE	FALSE	94	43		1	1	1	1	1
Kevin Phillips	1928	FALSE	CW	1952	2018-09-21	2018	90	FALSE	FALSE	94	43		1	1	1	1	1
Russell Middlemiss	1929	FALSE	GE	1949	2019-08-05	2019	90	FALSE	FALSE	93	42		1	1	1	1	1
Tom Allsop	1929	FALSE	HW	1949	2019-09-27	2019	90	FALSE	FALSE	93	42		1	1	1	1	1
Peter Lucas	1929	FALSE	CW	1949	2019-09-16	2019	90	FALSE	FALSE	93	42		1	1	1	1	1
Bill Nolan	1929	FALSE	SM	1952	2019-01-10	2019	90	FALSE	FALSE	93	42		1	1	1	1	1
John Hyde	1930	FALSE	GE	1948	2020-03-26	2020	90	FALSE	FALSE	92	41		1	1	1	1	1
Phil OBrien	1930	FALSE	HW	1951	2020-08-13	2020	90	FALSE	FALSE	92	41		1	1	1	1	1
Ian Mathers	1930	FALSE	HW	1951	2020-01-16	2020	90	FALSE	FALSE	92	41		1	1	1	1	1
Geoff Williams	1930	FALSE	GE	1952	2020-07-20	2020	90	FALSE	FALSE	92	41		1	1	1	1	1
Bob Myers	1930	FALSE	SK	1953	2020-03-18	2020	90	FALSE	FALSE	92	41		1	1	1	1	1
Peter Kanis	1931	FALSE	HW	1952	2021-11-25	2021	90	FALSE	FALSE	91	40		1	1	1	1	1
Dale Anderson	1931	FALSE	ME	1953	2021-09-29	2021	90	FALSE	FALSE	91	40		1	1	1	1	1
Dick Fenton-Smith	1931	FALSE	ME	1957	2021-04-11	2021	90	FALSE	FALSE	91	40		1	1	1	1	1
Noel Alford	1932	FALSE	NM	1952	2022-04-18	2022	90	FALSE	FALSE	90	39	1	1	1	1	1	1
Tony Ongarello	1932	FALSE	FI	1952	2022-07-18	2022	90	FALSE	FALSE	90	39	1	1	1	1	1	1
John Brady	1932	FALSE	NM	1952	2022-10-04	2022	90	FALSE	FALSE	90	39	1	1	1	1	1	1
Keith Goullet	1932	FALSE	NM	1955	2022-01-05	2022	90	FALSE	FALSE	90	39	1	1	1	1	1	1
Bernie Crowe	1932	FALSE	GE	1957	2022-08-09	2022	90	FALSE	FALSE	90	39	1	1	1	1	1	1
Ern Hocking	1882	FALSE	ME	1902	1971-06-19	1971	89	FALSE	FALSE	140	89						1
Charlie Haigbloom	1882	FALSE	SM	1902	1971-04-12	1971	89	FALSE	FALSE	140	89						1
Chris Richards	1882	FALSE	SM	1903	1971-08-23	1971	89	FALSE	FALSE	140	89						1
Robert Stanlake	1883	FALSE	GE	1900	1972-06-15	1972	89	FALSE	FALSE	139	88						1
Jim Sadler	1886	FALSE	CW	1908	1975-07-19	1975	89	FALSE	FALSE	136	85						1
Joe Ritchie	1886	FALSE	SK	1909	1975-05-24	1975	89	FALSE	FALSE	136	85						1
Vic Belcher	1888	FALSE	SM	1907	1977-01-03	1977	89	FALSE	FALSE	134	83						1
Tom Moloughney	1888	FALSE	FI	1911	1977-07-27	1977	89	FALSE	FALSE	134	83						1
George Rawle	1889	FALSE	ES	1923	1978-06-12	1978	89	FALSE	FALSE	133	82						1
Jim Willis	1891	FALSE	CA	1914	1980-09-14	1980	89	FALSE	FALSE	131	80						1
Reg Gibb	1892	FALSE	CW	1913	1981-07-15	1981	89	FALSE	FALSE	130	79					1	1
Bryan Rush	1893	FALSE	CW	1913	1982-08-11	1982	89	FALSE	FALSE	129	78					1	1
Gus Dobrigh	1893	FALSE	CW	1914	1982-09-21	1982	89	FALSE	FALSE	129	78					1	1
Joe Campbell	1893	FALSE	SK	1920	1982-04-11	1982	89	FALSE	FALSE	129	78					1	1
Bill McGilvray	1895	FALSE	FI	1920	1984-05-08	1984	89	FALSE	FALSE	127	76					1	1
Horrie Clover	1895	FALSE	CA	1920	1984-01-01	1984	89	FALSE	FALSE	127	76					1	1
Stan McKenzie	1896	FALSE	CW	1918	1985-09-13	1985	89	FALSE	FALSE	126	75					1	1
Col Laidlaw	1896	FALSE	ES	1919	1985-01-25	1985	89	FALSE	FALSE	126	75					1	1
Doug Hayes	1896	FALSE	RI	1922	1985-06-05	1985	89	FALSE	FALSE	126	75					1	1
George Threlfall	1899	FALSE	RI	1919	1988-12-02	1988	89	FALSE	FALSE	123	72					1	1
Reynolds Webb	1900	FALSE	CW	1921	1989-06-22	1989	89	FALSE	FALSE	122	71					1	1
Frank Holmes	1900	FALSE	NM	1930	1989-05-30	1989	89	FALSE	FALSE	122	71					1	1
Hope Evans	1902	FALSE	CA	1925	1991-10-02	1991	89	FALSE	FALSE	120	69				1	1	1
Bryan Cosgrave	1903	FALSE	FI	1924	1992-11-22	1992	89	FALSE	FALSE	119	68				1	1	1
Bill Williams	1904	FALSE	FI	1927	1993-02-03	1993	89	FALSE	FALSE	118	67				1	1	1
Ralph Goullet	1904	FALSE	HW	1928	1993-12-24	1993	89	FALSE	FALSE	118	67				1	1	1
Bert Carey	1905	FALSE	FI	1926	1994-07-10	1994	89	FALSE	FALSE	117	66				1	1	1
Bill Griffith	1905	FALSE	RI	1930	1994-08-27	1994	89	FALSE	FALSE	117	66				1	1	1
Alec Proudfoot	1906	FALSE	SK	1926	1995-06-24	1995	89	FALSE	FALSE	116	65				1	1	1
Jack Baggott	1906	FALSE	RI	1927	1995-06-02	1995	89	FALSE	FALSE	116	65				1	1	1
Geoff Frood	1906	FALSE	ME	1930	1995-03-08	1995	89	FALSE	FALSE	116	65				1	1	1
Bill Jordan	1906	FALSE	SM	1930	1995-11-11	1995	89	FALSE	FALSE	116	65				1	1	1
Roy ODonnell	1907	FALSE	FO	1930	1996-05-05	1996	89	FALSE	FALSE	115	64				1	1	1
Eric Harrower	1907	FALSE	SM	1931	1996-02-28	1996	89	FALSE	FALSE	115	64				1	1	1
Ern ORegan	1907	FALSE	CA	1931	1996-08-22	1996	89	FALSE	FALSE	115	64				1	1	1
Tom Hallahan	1908	FALSE	CW	1932	1997-03-26	1997	89	FALSE	FALSE	114	63				1	1	1
Alex McGregor	1908	FALSE	GE	1934	1997-12-01	1997	89	FALSE	FALSE	114	63				1	1	1
Percy Bowyer	1909	FALSE	CW	1928	1998-11-17	1998	89	FALSE	FALSE	113	62				1	1	1
Roy McKay	1909	FALSE	FO	1930	1998-07-12	1998	89	FALSE	FALSE	113	62				1	1	1
Dick OShea	1909	FALSE	NM	1930	1998-10-10	1998	89	FALSE	FALSE	113	62				1	1	1
Matt Carland	1909	FALSE	ES	1932	1998-02-05	1998	89	FALSE	FALSE	113	62				1	1	1
Wal McGrath	1910	FALSE	NM	1930	1999-10-06	1999	89	FALSE	FALSE	112	61				1	1	1
Rex Job	1910	FALSE	CA	1931	1999-05-24	1999	89	FALSE	FALSE	112	61				1	1	1
Eric Little	1910	FALSE	CA	1931	1999-04-10	1999	89	FALSE	FALSE	112	61				1	1	1
Laurie Plunkett	1910	FALSE	FI	1932	1999-03-25	1999	89	FALSE	FALSE	112	61				1	1	1
Frank Hunting	1910	FALSE	ES	1933	1999-12-22	1999	89	FALSE	FALSE	112	61				1	1	1
Allan La Fontaine	1910	FALSE	ME	1934	1999-08-14	1999	89	FALSE	FALSE	112	61				1	1	1
Norm McCleary	1911	FALSE	ES	1933	2000-07-21	2000	89	FALSE	FALSE	111	60				1	1	1
Bob Pratt	1912	FALSE	SM	1930	2001-01-06	2001	89	FALSE	FALSE	110	59			1	1	1	1
Ron Barling	1912	FALSE	GE	1933	2001-03-11	2001	89	FALSE	FALSE	110	59			1	1	1	1
Ern Penny	1912	FALSE	SK	1934	2001-01-10	2001	89	FALSE	FALSE	110	59			1	1	1	1
Alf Sampson	1912	FALSE	FO	1935	2001-01-17	2001	89	FALSE	FALSE	110	59			1	1	1	1
Alex Mitchell	1912	FALSE	SM	1936	2001-04-09	2001	89	FALSE	FALSE	110	59			1	1	1	1
Ernie Hart	1912	FALSE	ME	1943	2001-09-07	2001	89	FALSE	FALSE	110	59			1	1	1	1
Dick Welch	1913	FALSE	ES	1936	2002-10-17	2002	89	FALSE	FALSE	109	58			1	1	1	1
Mickey Sharp	1914	FALSE	FI	1932	2003-03-15	2003	89	FALSE	FALSE	108	57			1	1	1	1
George Pattinson	1914	FALSE	ES	1934	2003-11-05	2003	89	FALSE	FALSE	108	57			1	1	1	1
Jack Furniss	1914	FALSE	ME	1936	2003-02-15	2003	89	FALSE	FALSE	108	57			1	1	1	1
Jim Toohey	1915	FALSE	FI	1935	2004-02-10	2004	89	FALSE	FALSE	107	56			1	1	1	1
Norm Dickson	1915	FALSE	RI	1936	2004-07-25	2004	89	FALSE	FALSE	107	56			1	1	1	1
Ted Tuohill	1916	FALSE	GE	1938	2005-03-29	2005	89	FALSE	FALSE	106	55			1	1	1	1
Neil Jeffrey	1916	FALSE	NM	1939	2005-07-06	2005	89	FALSE	FALSE	106	55			1	1	1	1
Laurie Davies	1916	FALSE	NM	1940	2005-01-06	2005	89	FALSE	FALSE	106	55			1	1	1	1
Leo Hicks	1916	FALSE	FI	1942	2005-03-17	2005	89	FALSE	FALSE	106	55			1	1	1	1
Alan Maple	1917	FALSE	RI	1937	2006-05-28	2006	89	FALSE	FALSE	105	54			1	1	1	1
Keith Forsyth	1917	FALSE	ES	1941	2006-02-20	2006	89	FALSE	FALSE	105	54			1	1	1	1
Jim Howie	1917	FALSE	GE	1944	2006-04-04	2006	89	FALSE	FALSE	105	54			1	1	1	1
Allan Hird	1918	FALSE	HW	1938	2007-05-16	2007	89	FALSE	FALSE	104	53			1	1	1	1
Ernie Spence	1918	FALSE	CA	1944	2007-03-29	2007	89	FALSE	FALSE	104	53			1	1	1	1
Lindsay Dyring	1919	FALSE	FI	1940	2008-09-11	2008	89	FALSE	FALSE	103	52			1	1	1	1
Keith Palmer	1919	FALSE	GE	1941	2008-07-02	2008	89	FALSE	FALSE	103	52			1	1	1	1
Alvan Whittle	1919	FALSE	HW	1944	2008-09-28	2008	89	FALSE	FALSE	103	52			1	1	1	1
George Tribe	1920	FALSE	FO	1940	2009-04-05	2009	89	FALSE	FALSE	102	51			1	1	1	1
Col Witney	1920	FALSE	FO	1945	2009-09-01	2009	89	FALSE	FALSE	102	51			1	1	1	1
Kevin Brown	1920	FALSE	GE	1945	2009-04-10	2009	89	FALSE	FALSE	102	51			1	1	1	1
Tom Crane	1921	FALSE	SM	1942	2010-05-20	2010	89	FALSE	FALSE	101	50			1	1	1	1
Tom Hayes	1921	FALSE	NM	1946	2010-05-08	2010	89	FALSE	FALSE	101	50			1	1	1	1
Vic Chanter	1921	FALSE	FI	1946	2010-11-09	2010	89	FALSE	FALSE	101	50			1	1	1	1
Bob Walliker	1922	FALSE	RI	1942	2011-12-18	2011	89	FALSE	FALSE	100	49		1	1	1	1	1
Frank Bourke	1922	FALSE	RI	1943	2011-12-27	2011	89	FALSE	FALSE	100	49		1	1	1	1	1
Max Blumfield	1922	FALSE	SM	1943		2011	89	FALSE	FALSE	100	49		1	1	1	1	1
Hal Hanton	1922	FALSE	CA	1945	2011-09-14	2011	89	FALSE	FALSE	100	49		1	1	1	1	1
Alex Hanton	1922	FALSE	CA	1946	2011-09-05	2011	89	FALSE	FALSE	100	49		1	1	1	1	1
Peter ODonohue	1923	FALSE	HW	1942	2012-11-04	2012	89	FALSE	FALSE	99	48		1	1	1	1	1
Les Gardiner	1923	FALSE	ES	1943	2012-12-26	2012	89	FALSE	FALSE	99	48		1	1	1	1	1
Doug Brown	1923	FALSE	FI	1943	2012-06-18	2012	89	FALSE	FALSE	99	48		1	1	1	1	1
Lyal Keighran	1923	FALSE	SM	1944	2012-11-04	2012	89	FALSE	FALSE	99	48		1	1	1	1	1
George Hassell	1923	FALSE	ES	1946	2012-05-25	2012	89	FALSE	FALSE	99	48		1	1	1	1	1
Bruce Morrison	1923	FALSE	GE	1948	2012-04-12	2012	89	FALSE	FALSE	99	48		1	1	1	1	1
Neil Mann	1924	FALSE	CW	1945	2013-02-21	2013	89	FALSE	FALSE	98	47		1	1	1	1	1
Fred Flanagan	1924	FALSE	GE	1946	2013-01-14	2013	89	FALSE	FALSE	98	47		1	1	1	1	1
Jack McGrath	1924	FALSE	GE	1948	2013-06-06	2013	89	FALSE	FALSE	98	47		1	1	1	1	1
Ron Kinder	1924	FALSE	FI	1948	2013-05-30	2013	89	FALSE	FALSE	98	47		1	1	1	1	1
Alec Way	1925	FALSE	CA	1944	2014-11-07	2014	89	FALSE	FALSE	97	46		1	1	1	1	1
Harry Rowe	1925	FALSE	ME	1945	2014-04-01	2014	89	FALSE	FALSE	97	46		1	1	1	1	1
Ernie Eiffler	1925	FALSE	CW	1945	2014-06-02	2014	89	FALSE	FALSE	97	46		1	1	1	1	1
Jack Sexton	1925	FALSE	NM	1946	2014-03-04	2014	89	FALSE	FALSE	97	46		1	1	1	1	1
Reg Harley	1925	FALSE	SM	1948	2014-02-01	2014	89	FALSE	FALSE	97	46		1	1	1	1	1
Don Butling	1926	FALSE	SK	1945	2015-02-16	2015	89	FALSE	FALSE	96	45		1	1	1	1	1
Laurie Carroll	1926	FALSE	SK	1948	2015-08-10	2015	89	FALSE	FALSE	96	45		1	1	1	1	1
Roy Baldwin	1927	FALSE	HW	1944	2016-08-24	2016	89	FALSE	FALSE	95	44		1	1	1	1	1
Harold Shillinglaw	1927	FALSE	FI	1945	2016-04-15	2016	89	FALSE	FALSE	95	44		1	1	1	1	1
Kevin Hart	1927	FALSE	FI	1947	2016-10-06	2016	89	FALSE	FALSE	95	44		1	1	1	1	1
Jervis Stokes	1927	FALSE	RI	1948	2016-04-30	2016	89	FALSE	FALSE	95	44		1	1	1	1	1
Ron McMahon	1927	FALSE	ME	1951	2016-05-10	2016	89	FALSE	FALSE	95	44		1	1	1	1	1
Graham March	1927	FALSE	SK	1952		2016	89	FALSE	FALSE	95	44		1	1	1	1	1
John Ward	1928	FALSE	ES	1948	2017-05-10	2017	89	FALSE	FALSE	94	43		1	1	1	1	1
Ken Rollason	1928	FALSE	ME	1949	2017-07-27	2017	89	FALSE	FALSE	94	43		1	1	1	1	1
Jim Norman	1928	FALSE	GE	1950	2017-07-26	2017	89	FALSE	FALSE	94	43		1	1	1	1	1
Geoff Turner	1928	FALSE	SK	1953	2017-09-08	2017	89	FALSE	FALSE	94	43		1	1	1	1	1
Jack Gaffney	1929	FALSE	FI	1949	2018-08-01	2018	89	FALSE	FALSE	93	42		1	1	1	1	1
Keith Warburton	1929	FALSE	CA	1951	2018-06-28	2018	89	FALSE	FALSE	93	42		1	1	1	1	1
Eddie Lane	1929	FALSE	SM	1951	2018-05-28	2018	89	FALSE	FALSE	93	42		1	1	1	1	1
Geoff Hibbins	1929	FALSE	SK	1952	2018-03-10	2018	89	FALSE	FALSE	93	42		1	1	1	1	1
Alex Boyle	1929	FALSE	CA	1953	2018-07-29	2018	89	FALSE	FALSE	93	42		1	1	1	1	1
Colin Vance	1929	FALSE	SM	1955	2018-08-16	2018	89	FALSE	FALSE	93	42		1	1	1	1	1
Les Flintoff	1930	FALSE	RI	1950	2019-02-07	2019	89	FALSE	FALSE	92	41		1	1	1	1	1
Alf Hughes	1930	FALSE	HW	1953	2019-06-18	2019	89	FALSE	FALSE	92	41		1	1	1	1	1
Tony Bull	1930	FALSE	ME	1953	2019-11-22	2019	89	FALSE	FALSE	92	41		1	1	1	1	1
Jim Cusack	1930	FALSE	FI	1953	2019-11-29	2019	89	FALSE	FALSE	92	41		1	1	1	1	1
Peter Hancock	1931	FALSE	HW	1950	2020-05-17	2020	89	FALSE	FALSE	91	40		1	1	1	1	1
Bob Gleeson	1931	FALSE	RI	1951	2020-07-03	2020	89	FALSE	FALSE	91	40		1	1	1	1	1
Maurie Lehmann	1931	FALSE	ME	1952	2020-12-05	2020	89	FALSE	FALSE	91	40		1	1	1	1	1
Bill Linger	1931	FALSE	SK	1953	2020-03-10	2020	89	FALSE	FALSE	91	40		1	1	1	1	1
Arnie Bench	1931	FALSE	FI	1953	2020-10-01	2020	89	FALSE	FALSE	91	40		1	1	1	1	1
William Young	1931	FALSE	SK	1956	2020-03-04	2020	89	FALSE	FALSE	91	40		1	1	1	1	1
Bill Byrne	1931	FALSE	ME	1957	2020-09-04	2020	89	FALSE	FALSE	91	40		1	1	1	1	1
Les Reed	1932	FALSE	GE	1951	2021-05-25	2021	89	FALSE	FALSE	90	39	1	1	1	1	1	1
Don Worland	1932	FALSE	GE	1953	2021-06-24	2021	89	FALSE	FALSE	90	39	1	1	1	1	1	1
Ron Rhodes	1932	FALSE	CA	1954	2021-05-24	2021	89	FALSE	FALSE	90	39	1	1	1	1	1	1
Dave Cuzens	1932	FALSE	RI	1957	2021-10-22	2021	89	FALSE	FALSE	90	39	1	1	1	1	1	1
Allan Trusler	1933	FALSE	FO	1953	2022-04-09	2022	89	FALSE	FALSE	89	38	1	1	1	1	1	1
Bill Walker	1883	FALSE	FI	1903	1971-07-17	1971	88	FALSE	FALSE	139	88						1
Hugh McKay	1883	FALSE	GE	1907	1971-08-28	1971	88	FALSE	FALSE	139	88						1
Ernie McDonald	1883	FALSE	RI	1908	1971-09-30	1971	88	FALSE	FALSE	139	88						1
John Hurley	1884	FALSE	GE	1902	1972-07-14	1972	88	FALSE	FALSE	138	87						1
Ernie Rudduck	1884	FALSE	CW	1907	1972-09-04	1972	88	FALSE	FALSE	138	87						1
Bill French	1884	FALSE	ES	1908	1972-10-17	1972	88	FALSE	FALSE	138	87						1
Les Roebuck	1885	FALSE	GE	1905	1973-05-18	1973	88	FALSE	FALSE	137	86						1
Bill Thomas	1886	FALSE	SM	1905	1974-10-08	1974	88	FALSE	FALSE	136	85						1
Tom Gibney	1886	FALSE	GE	1906	1974-04-04	1974	88	FALSE	FALSE	136	85						1
Billy Schmidt	1887	FALSE	RI	1908	1975-10-23	1975	88	FALSE	FALSE	135	84						1
Bert Allen	1887	FALSE	RI	1912	1975-06-04	1975	88	FALSE	FALSE	135	84						1
Frank Kerr	1889	FALSE	UN	1909	1977-05-03	1977	88	FALSE	FALSE	133	82						1
Bill Moulden	1889	FALSE	GE	1914	1977-06-26	1977	88	FALSE	FALSE	133	82						1
Harry Allen	1890	FALSE	GE	1914	1978-01-20	1978	88	FALSE	FALSE	132	81						1
Bill Daly	1892	FALSE	ME	1913	1980-09-26	1980	88	FALSE	FALSE	130	79					1	1
Tom Soutar	1893	FALSE	SK	1911	1981-06-14	1981	88	FALSE	FALSE	129	78					1	1
Maurie Barrett	1893	FALSE	FI	1916	1981-11-09	1981	88	FALSE	FALSE	129	78					1	1
Carl Keller	1893	FALSE	FI	1917		1981	88	FALSE	FALSE	129	78					1	1
Bob Merrick	1893	FALSE	FI	1919		1981	88	FALSE	FALSE	129	78					1	1
Pat Bourke	1894	FALSE	ME	1921	1982-09-15	1982	88	FALSE	FALSE	128	77					1	1
Bill Talbot	1895	FALSE	SM	1918	1983-01-02	1983	88	FALSE	FALSE	127	76					1	1
Archie Grigg	1895	FALSE	ME	1919	1983-10-15	1983	88	FALSE	FALSE	127	76					1	1
Reg Seedsman	1895	FALSE	SM	1920	1983-03-02	1983	88	FALSE	FALSE	127	76					1	1
Stan Cooper	1896	FALSE	SK	1922	1984-02-14	1984	88	FALSE	FALSE	126	75					1	1
Charles Tyson	1897	FALSE	CW	1920	1985-09-23	1985	88	FALSE	FALSE	125	74					1	1
Frank Irwin	1897	FALSE	CA	1925	1985-11-08	1985	88	FALSE	FALSE	125	74					1	1
Jim McGlone	1897	FALSE	FO	1926	1985-09-05	1985	88	FALSE	FALSE	125	74					1	1
Bob Wilson	1898	FALSE	CA	1923	1986-12-26	1986	88	FALSE	FALSE	124	73					1	1
Fred Mutch	1898	FALSE	CW	1924	1986-11-11	1986	88	FALSE	FALSE	124	73					1	1
Bill Donald	1899	FALSE	CA	1927	1987-11-01	1987	88	FALSE	FALSE	123	72					1	1
Martin Brown	1900	FALSE	SM	1921	1988-06-13	1988	88	FALSE	FALSE	122	71					1	1
George Ross	1901	FALSE	RI	1923	1989-01-01	1989	88	FALSE	FALSE	121	70					1	1
George Gordon	1902	FALSE	FI	1924	1990-10-04	1990	88	FALSE	FALSE	120	69				1	1	1
Joe Hammond	1902	FALSE	ES	1925	1990-12-25	1990	88	FALSE	FALSE	120	69				1	1	1
Danny Wheelahan	1903	FALSE	SM	1926	1991-08-30	1991	88	FALSE	FALSE	119	68				1	1	1
Harry Johns	1903	FALSE	FO	1926		1991	88	FALSE	FALSE	119	68				1	1	1
Paul Killeen	1903	FALSE	FI	1929	1991-03-01	1991	88	FALSE	FALSE	119	68				1	1	1
John Elmer	1905	FALSE	SM	1926	1993-08-04	1993	88	FALSE	FALSE	117	66				1	1	1
Bob Hammond	1905	FALSE	HW	1927	1993-03-02	1993	88	FALSE	FALSE	117	66				1	1	1
Les Jones	1905	FALSE	HW	1929	1993-12-05	1993	88	FALSE	FALSE	117	66				1	1	1
Lyall Williams	1906	FALSE	HW	1929	1994-10-02	1994	88	FALSE	FALSE	116	65				1	1	1
Walter Ware	1906	FALSE	HW	1930	1994-01-15	1994	88	FALSE	FALSE	116	65				1	1	1
Leo Dwyer	1907	FALSE	NM	1925	1995-11-11	1995	88	FALSE	FALSE	115	64				1	1	1
Bruce Andrew	1908	FALSE	CW	1928	1996-06-06	1996	88	FALSE	FALSE	114	63				1	1	1
Jim Forbes	1908	FALSE	SM	1929	1996-07-23	1996	88	FALSE	FALSE	114	63				1	1	1
Fred Brooks	1908	FALSE	CA	1931	1996-06-30	1996	88	FALSE	FALSE	114	63				1	1	1
Alex Lee	1908	FALSE	HW	1933	1996-08-10	1996	88	FALSE	FALSE	114	63				1	1	1
Alby Morrison	1909	FALSE	FO	1928	1997-09-24	1997	88	FALSE	FALSE	113	62				1	1	1
Roy Finlayson	1909	FALSE	FI	1929	1997-07-19	1997	88	FALSE	FALSE	113	62				1	1	1
Dick Grant	1909	FALSE	CW	1932	1997-03-04	1997	88	FALSE	FALSE	113	62				1	1	1
Joe McElholum	1910	FALSE	NM	1930	1998-08-15	1998	88	FALSE	FALSE	112	61				1	1	1
Jock McConchie	1910	FALSE	RI	1932	1998-04-26	1998	88	FALSE	FALSE	112	61				1	1	1
Jack Somerville	1911	FALSE	FO	1933	1999-12-02	1999	88	FALSE	FALSE	111	60				1	1	1
Ken Read	1911	FALSE	FI	1936	1999-06-01	1999	88	FALSE	FALSE	111	60				1	1	1
Will Taylor	1911	FALSE	HW	1938	1999-07-12	1999	88	FALSE	FALSE	111	60				1	1	1
Jim Logan	1911	FALSE	HW	1942	1999-01-25	1999	88	FALSE	FALSE	111	60				1	1	1
Doug Oliphant	1911	FALSE	FI	1942	1999-03-03	1999	88	FALSE	FALSE	111	60				1	1	1
Jack Hale	1913	FALSE	CA	1933	2001-06-25	2001	88	FALSE	FALSE	109	58			1	1	1	1
Ray Mead	1913	FALSE	NM	1934	2001-05-17	2001	88	FALSE	FALSE	109	58			1	1	1	1
Eric Coutts	1913	FALSE	ES	1936	2001-08-16	2001	88	FALSE	FALSE	109	58			1	1	1	1
Perc Horner	1913	FALSE	SM	1938	2001-01-29	2001	88	FALSE	FALSE	109	58			1	1	1	1
Tom Arklay	1914	FALSE	GE	1933	2002-01-11	2002	88	FALSE	FALSE	108	57			1	1	1	1
Cyril Cooper	1914	FALSE	FO	1937	2002-01-07	2002	88	FALSE	FALSE	108	57			1	1	1	1
John McHale	1915	FALSE	CW	1941	2003-06-21	2003	88	FALSE	FALSE	107	56			1	1	1	1
Harold Schedlich	1915	FALSE	SK	1947	2003-10-09	2003	88	FALSE	FALSE	107	56			1	1	1	1
Tom Sleightholm	1916	FALSE	NM	1934	2004-05-18	2004	88	FALSE	FALSE	106	55			1	1	1	1
Maurie OConnell	1917	FALSE	RI	1937	2005-08-17	2005	88	FALSE	FALSE	105	54			1	1	1	1
Billy Stephens	1918	FALSE	FO	1937	2006-09-16	2006	88	FALSE	FALSE	104	53			1	1	1	1
Jack Quinn	1918	FALSE	SM	1938	2006-06-11	2006	88	FALSE	FALSE	104	53			1	1	1	1
Harry Dolphin	1918	FALSE	FO	1940	2006-07-20	2006	88	FALSE	FALSE	104	53			1	1	1	1
Col Spratling	1918	FALSE	NM	1940	2006-05-09	2006	88	FALSE	FALSE	104	53			1	1	1	1
Jack Connelly	1918	FALSE	SK	1942	2006-08-10	2006	88	FALSE	FALSE	104	53			1	1	1	1
Jim Ryan	1918	FALSE	ME	1944	2006-06-04	2006	88	FALSE	FALSE	104	53			1	1	1	1
Bob Matlock	1918	FALSE	SM	1944	2006-07-22	2006	88	FALSE	FALSE	104	53			1	1	1	1
Bill Jory	1919	FALSE	NM	1938	2007-12-27	2007	88	FALSE	FALSE	103	52			1	1	1	1
Bill Robinson	1919	FALSE	HW	1938	2007-09-02	2007	88	FALSE	FALSE	103	52			1	1	1	1
John Flint	1919	FALSE	FO	1939	2007-12-03	2007	88	FALSE	FALSE	103	52			1	1	1	1
Reg Horkings	1919	FALSE	HW	1942	2007-05-18	2007	88	FALSE	FALSE	103	52			1	1	1	1
Jimmy Farrell	1919	FALSE	ES	1943	2007-08-02	2007	88	FALSE	FALSE	103	52			1	1	1	1
Ken Collicoat	1919	FALSE	ES	1944	2007-04-19	2007	88	FALSE	FALSE	103	52			1	1	1	1
Alan Barelli	1920	FALSE	HW	1940	2008-05-03	2008	88	FALSE	FALSE	102	51			1	1	1	1
Tom Ferguson	1920	FALSE	ME	1942	2008-05-29	2008	88	FALSE	FALSE	102	51			1	1	1	1
Jack Conley	1920	FALSE	CA	1944	2008-07-07	2008	88	FALSE	FALSE	102	51			1	1	1	1
Len Dockett	1920	FALSE	ME	1946	2008-01-01	2008	88	FALSE	FALSE	102	51			1	1	1	1
Frank Cutter	1921	FALSE	HW	1941	2009-02-02	2009	88	FALSE	FALSE	101	50			1	1	1	1
Joe Toleman	1921	FALSE	CW	1942	2009-05-15	2009	88	FALSE	FALSE	101	50			1	1	1	1
Bill McTaggart	1921	FALSE	FO	1943	2009-12-22	2009	88	FALSE	FALSE	101	50			1	1	1	1
Terry Healy	1921	FALSE	ES	1944	2009-04-30	2009	88	FALSE	FALSE	101	50			1	1	1	1
Roy Stabb	1922	FALSE	CW	1942	2010-12-29	2010	88	FALSE	FALSE	100	49		1	1	1	1	1
Ted Jarrard	1922	FALSE	NM	1944		2010	88	FALSE	FALSE	100	49		1	1	1	1	1
Bill Pearson	1922	FALSE	ES	1945	2010-12-06	2010	88	FALSE	FALSE	100	49		1	1	1	1	1
Len Andrews	1922	FALSE	HW	1946	2010-08-12	2010	88	FALSE	FALSE	100	49		1	1	1	1	1
Len White	1922	FALSE	GE	1947	2010-08-26	2010	88	FALSE	FALSE	100	49		1	1	1	1	1
Es Downey	1923	FALSE	ME	1944	2011-03-03	2011	88	FALSE	FALSE	99	48		1	1	1	1	1
Alan Sorrell	1923	FALSE	CA	1947	2011-04-04	2011	88	FALSE	FALSE	99	48		1	1	1	1	1
Charlie Sutton	1924	FALSE	FO	1942	2012-06-05	2012	88	FALSE	FALSE	98	47		1	1	1	1	1
Laurie Gallagher	1924	FALSE	CW	1945	2012-12-12	2012	88	FALSE	FALSE	98	47		1	1	1	1	1
Ralph Latham	1924	FALSE	ME	1945	2012-06-11	2012	88	FALSE	FALSE	98	47		1	1	1	1	1
Jack Welsh	1924	FALSE	FO	1945	2012-04-14	2012	88	FALSE	FALSE	98	47		1	1	1	1	1
Jack Clark	1924	FALSE	NM	1951	2012-10-05	2012	88	FALSE	FALSE	98	47		1	1	1	1	1
Jim Clark	1925	FALSE	CA	1943	2013-08-17	2013	88	FALSE	FALSE	97	46		1	1	1	1	1
Ron Jory	1925	FALSE	ES	1945	2013-03-16	2013	88	FALSE	FALSE	97	46		1	1	1	1	1
Keith Jenkinson	1926	FALSE	SM	1947	2014-12-31	2014	88	FALSE	FALSE	96	45		1	1	1	1	1
Jim Ross	1927	FALSE	SK	1946	2015-09-18	2015	88	FALSE	FALSE	95	44		1	1	1	1	1
Jim Robison	1927	FALSE	HW	1947	2015-03-29	2015	88	FALSE	FALSE	95	44		1	1	1	1	1
Morrie Hutcheson	1928	FALSE	FO	1950	2016-07-16	2016	88	FALSE	FALSE	94	43		1	1	1	1	1
George Ilsley	1928	FALSE	CA	1954	2016-04-08	2016	88	FALSE	FALSE	94	43		1	1	1	1	1
Bob Suter	1928	FALSE	ES	1956	2016-09-17	2016	88	FALSE	FALSE	94	43		1	1	1	1	1
Bruce Cummins	1929	FALSE	SK	1954	2017-08-22	2017	88	FALSE	FALSE	93	42		1	1	1	1	1
Keith Thomas	1929	FALSE	SM	1954	2017-10-27	2017	88	FALSE	FALSE	93	42		1	1	1	1	1
Brian Mee	1930	FALSE	SK	1949	2018-05-29	2018	88	FALSE	FALSE	92	41		1	1	1	1	1
Don Hart	1930	FALSE	FI	1950	2018-02-08	2018	88	FALSE	FALSE	92	41		1	1	1	1	1
Tom Jones	1930	FALSE	CA	1951	2018-04-20	2018	88	FALSE	FALSE	92	41		1	1	1	1	1
Geoff Mason	1930	FALSE	ME	1951	2018-06-05	2018	88	FALSE	FALSE	92	41		1	1	1	1	1
Jack Hickey	1930	FALSE	CW	1951	2018-09-13	2018	88	FALSE	FALSE	92	41		1	1	1	1	1
Harold Rosewarne	1930	FALSE	SM	1952	2018-03-09	2018	88	FALSE	FALSE	92	41		1	1	1	1	1
Geoff Jones	1930	FALSE	SK	1954	2018-02-15	2018	88	FALSE	FALSE	92	41		1	1	1	1	1
Ian Egerton	1931	FALSE	HW	1953	2019-04-21	2019	88	FALSE	FALSE	91	40		1	1	1	1	1
Max Nixon	1931	FALSE	ES	1956	2019-01-14	2019	88	FALSE	FALSE	91	40		1	1	1	1	1
Neil Melesso	1931	FALSE	SM	1956	2019-02-25	2019	88	FALSE	FALSE	91	40		1	1	1	1	1
Fred Clarke	1932	FALSE	RI	1951	2020-08-17	2020	88	FALSE	FALSE	90	39	1	1	1	1	1	1
Dick Gill	1932	FALSE	CA	1953	2020-09-06	2020	88	FALSE	FALSE	90	39	1	1	1	1	1	1
Kevin OBrien	1932	FALSE	CA	1954	2020-09-24	2020	88	FALSE	FALSE	90	39	1	1	1	1	1	1
Alan Fanning	1932	FALSE	HW	1954	2020-03-14	2020	88	FALSE	FALSE	90	39	1	1	1	1	1	1
Alan Clough	1932	FALSE	FO	1955	2020-04-20	2020	88	FALSE	FALSE	90	39	1	1	1	1	1	1
Keith Webb	1933	FALSE	FI	1953	2021-08-19	2021	88	FALSE	FALSE	89	38	1	1	1	1	1	1
Ray Allsopp	1933	FALSE	RI	1955	2021-10-20	2021	88	FALSE	FALSE	89	38	1	1	1	1	1	1
Graham Willey	1933	FALSE	ES	1955	2021-02-11	2021	88	FALSE	FALSE	89	38	1	1	1	1	1	1
Bernie Jeffrey	1933	FALSE	SM	1956	2021-12-01	2021	88	FALSE	FALSE	89	38	1	1	1	1	1	1
Allen Aylett	1934	FALSE	NM	1952	2022-09-16	2022	88	FALSE	FALSE	88	37	1	1	1	1	1	1
Laurie Mithen	1934	FALSE	ME	1954	2022-02-02	2022	88	FALSE	FALSE	88	37	1	1	1	1	1	1
Graham McColl	1934	FALSE	CA	1958	2022-03-16	2022	88	FALSE	FALSE	88	37	1	1	1	1	1	1
Jack Strong	1884	FALSE	ME	1901	1971-03-15	1971	87	FALSE	FALSE	138	87						1
Fred Robinson	1884	FALSE	ES	1904	1971-10-06	1971	87	FALSE	FALSE	138	87						1
Willie Marshall	1884	FALSE	ME	1905	1971-05-17	1971	87	FALSE	FALSE	138	87						1
Jack Hammond	1884	FALSE	CA	1906	1971-06-05	1971	87	FALSE	FALSE	138	87						1
Dick Grigg	1885	FALSE	GE	1904	1972-11-12	1972	87	FALSE	FALSE	137	86						1
Vin Gardiner	1885	FALSE	ME	1905	1972-10-03	1972	87	FALSE	FALSE	137	86						1
Harry Wilson	1885	FALSE	SM	1907	1972-07-25	1972	87	FALSE	FALSE	137	86						1
Frank Sanguinetti	1886	FALSE	RI	1908	1973-07-27	1973	87	FALSE	FALSE	136	85						1
Bill Hickey	1886	FALSE	ME	1911	1973-08-16	1973	87	FALSE	FALSE	136	85						1
Gerald Ryan	1887	FALSE	ES	1906	1974-10-04	1974	87	FALSE	FALSE	135	84						1
Percy Smith	1887	FALSE	RI	1912	1974-05-24	1974	87	FALSE	FALSE	135	84						1
Otto Landmann	1888	FALSE	ES	1907	1975-11-07	1975	87	FALSE	FALSE	134	83						1
Claude Cornish	1888	FALSE	CA	1910	1975-06-25	1975	87	FALSE	FALSE	134	83						1
Billy McBean	1889	FALSE	ME	1909	1976-06-19	1976	87	FALSE	FALSE	133	82						1
Norm Brooker	1889	FALSE	RI	1911	1976-12-11	1976	87	FALSE	FALSE	133	82						1
Dick Hutchinson	1890	FALSE	SM	1917	1977-06-01	1977	87	FALSE	FALSE	132	81						1
Bill Ward	1891	FALSE	SK	1911	1978-02-21	1978	87	FALSE	FALSE	131	80						1
Len Phillips	1891	FALSE	RI	1913	1978-03-21	1978	87	FALSE	FALSE	131	80						1
Pen Reynolds	1892	FALSE	CW	1913	1979-11-24	1979	87	FALSE	FALSE	130	79					1	1
Wels Eicke	1893	FALSE	SK	1909	1980-02-10	1980	87	FALSE	FALSE	129	78					1	1
Rupe Lowell	1893	FALSE	ES	1913	1980-11-05	1980	87	FALSE	FALSE	129	78					1	1
Heinrich Schrader	1893	FALSE	UN	1914	1980-06-10	1980	87	FALSE	FALSE	129	78					1	1
Pat Farnan	1893	FALSE	SM	1915	1980-10-21	1980	87	FALSE	FALSE	129	78					1	1
Clarrie Clowe	1893	FALSE	CA	1920	1980-10-10	1980	87	FALSE	FALSE	129	78					1	1
Justin McCarthy	1894	FALSE	CA	1913	1981-02-26	1981	87	FALSE	FALSE	128	77					1	1
Robert White	1895	FALSE	CA	1916	1982-04-23	1982	87	FALSE	FALSE	127	76					1	1
Roy Kemp	1895	FALSE	ES	1922	1982-02-02	1982	87	FALSE	FALSE	127	76					1	1
Jimmy Sullivan	1896	FALSE	ES	1918	1983-05-01	1983	87	FALSE	FALSE	126	75					1	1
George Welsh	1896	FALSE	FI	1921	1983-09-16	1983	87	FALSE	FALSE	126	75					1	1
Joe Flanagan	1898	FALSE	ME	1921	1985-10-07	1985	87	FALSE	FALSE	124	73					1	1
Park Krygger	1898	FALSE	FO	1926	1985-11-28	1985	87	FALSE	FALSE	124	73					1	1
Eric Donaldson	1899	FALSE	ME	1923	1986-07-20	1986	87	FALSE	FALSE	123	72					1	1
Joshua Croft	1900	FALSE	FO	1925	1987-09-20	1987	87	FALSE	FALSE	122	71					1	1
Max Wright	1901	FALSE	ME	1924	1988-02-10	1988	87	FALSE	FALSE	121	70					1	1
Ed Sanneman	1902	FALSE	SK	1922	1989-03-17	1989	87	FALSE	FALSE	120	69				1	1	1
Alby Jacobsen	1902	FALSE	SM	1925	1989-03-06	1989	87	FALSE	FALSE	120	69				1	1	1
Steve Stevens	1903	FALSE	SK	1920	1990-06-22	1990	87	FALSE	FALSE	119	68				1	1	1
George Clayden	1903	FALSE	CW	1924	1990-03-25	1990	87	FALSE	FALSE	119	68				1	1	1
Frank Mockridge	1903	FALSE	GE	1925	1990-03-27	1990	87	FALSE	FALSE	119	68				1	1	1
Charlie McKinley	1903	FALSE	FI	1928	1990-02-27	1990	87	FALSE	FALSE	119	68				1	1	1
Ned Kick	1904	FALSE	CA	1925	1991-02-24	1991	87	FALSE	FALSE	118	67				1	1	1
Ernie Nunn	1904	FALSE	FO	1929	1991-09-11	1991	87	FALSE	FALSE	118	67				1	1	1
Henry White	1905	FALSE	SK	1924	1992-03-03	1992	87	FALSE	FALSE	117	66				1	1	1
Johnny Gregory	1905	FALSE	NM	1926	1992-10-09	1992	87	FALSE	FALSE	117	66				1	1	1
Jack Webb	1905	FALSE	FO	1929	1992-05-23	1992	87	FALSE	FALSE	117	66				1	1	1
Tommy Pratt	1905	FALSE	FI	1929	1992-08-24	1992	87	FALSE	FALSE	117	66				1	1	1
Nick Brushfield	1906	FALSE	GE	1923	1993-11-13	1993	87	FALSE	FALSE	116	65				1	1	1
Jack Richardson	1906	FALSE	SM	1928	1993-09-28	1993	87	FALSE	FALSE	116	65				1	1	1
Harry Collier	1907	FALSE	CW	1926	1994-08-16	1994	87	FALSE	FALSE	115	64				1	1	1
Frank Donnellan	1907	FALSE	HW	1926	1994-07-05	1994	87	FALSE	FALSE	115	64				1	1	1
Bill Latham	1907	FALSE	ME	1927	1994-01-01	1994	87	FALSE	FALSE	115	64				1	1	1
Ted Riches	1907	FALSE	GE	1930	1994-09-04	1994	87	FALSE	FALSE	115	64				1	1	1
Jack Dennington	1907	FALSE	FO	1931	1994-07-11	1994	87	FALSE	FALSE	115	64				1	1	1
Dan Cunningham	1907	FALSE	ME	1932	1994-07-05	1994	87	FALSE	FALSE	115	64				1	1	1
Charlie Kolb	1907	FALSE	RI	1932	1994-02-27	1994	87	FALSE	FALSE	115	64				1	1	1
Hughie Price	1908	FALSE	NM	1929	1995-03-14	1995	87	FALSE	FALSE	114	63				1	1	1
Gil Patrick	1908	FALSE	FO	1929	1995-08-06	1995	87	FALSE	FALSE	114	63				1	1	1
Don Gibson	1908	FALSE	NM	1929	1995-09-02	1995	87	FALSE	FALSE	114	63				1	1	1
Alan Fitcher	1908	FALSE	FI	1929	1995-01-26	1995	87	FALSE	FALSE	114	63				1	1	1
Mort Browne	1908	FALSE	FO	1932	1995-09-03	1995	87	FALSE	FALSE	114	63				1	1	1
Harry Verdon	1909	FALSE	SK	1927	1996-06-04	1996	87	FALSE	FALSE	113	62				1	1	1
Len Murphy	1909	FALSE	CW	1928	1996-12-20	1996	87	FALSE	FALSE	113	62				1	1	1
Fred Heifner	1909	FALSE	RI	1929	1996-01-27	1996	87	FALSE	FALSE	113	62				1	1	1
Kevin Scanlan	1909	FALSE	FO	1931	1996-07-19	1996	87	FALSE	FALSE	113	62				1	1	1
Charlie OLeary	1911	FALSE	FO	1933	1998-12-22	1998	87	FALSE	FALSE	111	60				1	1	1
Leo Maynes	1911	FALSE	FI	1935	1998-08-04	1998	87	FALSE	FALSE	111	60				1	1	1
Steve Bravo	1912	FALSE	HW	1933	1999-10-06	1999	87	FALSE	FALSE	110	59			1	1	1	1
Keith Kent	1912	FALSE	CW	1933	1999-09-29	1999	87	FALSE	FALSE	110	59			1	1	1	1
George Bell	1912	FALSE	ES	1933	1999-05-12	1999	87	FALSE	FALSE	110	59			1	1	1	1
Eric Needham	1913	FALSE	SK	1933	2000-05-08	2000	87	FALSE	FALSE	109	58			1	1	1	1
Cliff McCrae	1913	FALSE	FO	1935	2000-04-04	2000	87	FALSE	FALSE	109	58			1	1	1	1
Harry Jacobs	1913	FALSE	FI	1938	2000-02-15	2000	87	FALSE	FALSE	109	58			1	1	1	1
Bill Seedsman	1914	FALSE	HW	1936	2001-10-10	2001	87	FALSE	FALSE	108	57			1	1	1	1
Jack McDonagh	1914	FALSE	FO	1936	2001-02-25	2001	87	FALSE	FALSE	108	57			1	1	1	1
Billy Jenkins	1914	FALSE	RI	1938	2001-10-09	2001	87	FALSE	FALSE	108	57			1	1	1	1
Bob Robinson	1914	FALSE	FI	1941	2001-03-01	2001	87	FALSE	FALSE	108	57			1	1	1	1
Don McGrath	1914	FALSE	SK	1941	2001-06-08	2001	87	FALSE	FALSE	108	57			1	1	1	1
Dick Reynolds	1915	FALSE	ES	1933	2002-09-02	2002	87	FALSE	FALSE	107	56			1	1	1	1
Kevin Hardiman	1915	FALSE	ES	1934	2002-08-02	2002	87	FALSE	FALSE	107	56			1	1	1	1
Billy Hall	1915	FALSE	ES	1935	2002-06-28	2002	87	FALSE	FALSE	107	56			1	1	1	1
Arthur Edwards	1915	FALSE	FI	1936	2002-10-15	2002	87	FALSE	FALSE	107	56			1	1	1	1
Phonse Orger	1915	FALSE	SK	1942	2002-06-11	2002	87	FALSE	FALSE	107	56			1	1	1	1
Paul Standfield	1916	FALSE	FO	1936	2003-10-05	2003	87	FALSE	FALSE	106	55			1	1	1	1
Joe Reilly	1916	FALSE	RI	1940	2003-11-15	2003	87	FALSE	FALSE	106	55			1	1	1	1
Jack Caesar	1917	FALSE	ES	1938	2004-06-18	2004	87	FALSE	FALSE	105	54			1	1	1	1
Jim Thoms	1918	FALSE	FO	1937	2005-09-03	2005	87	FALSE	FALSE	104	53			1	1	1	1
Tom Roulent	1918	FALSE	NM	1939	2005-03-25	2005	87	FALSE	FALSE	104	53			1	1	1	1
Jack Fergeus	1918	FALSE	SM	1940	2005-09-16	2005	87	FALSE	FALSE	104	53			1	1	1	1
Eric Sweet	1918	FALSE	SM	1941	2005-12-14	2005	87	FALSE	FALSE	104	53			1	1	1	1
Tom McMahon	1918	FALSE	FO	1943	2005-09-24	2005	87	FALSE	FALSE	104	53			1	1	1	1
Alan Collins	1919	FALSE	FO	1939	2006-09-19	2006	87	FALSE	FALSE	103	52			1	1	1	1
George Archibald	1919	FALSE	ME	1941	2006-01-27	2006	87	FALSE	FALSE	103	52			1	1	1	1
Jack Dempsey	1919	FALSE	SM	1941	2006-09-09	2006	87	FALSE	FALSE	103	52			1	1	1	1
Harry House	1919	FALSE	SK	1942	2006-11-20	2006	87	FALSE	FALSE	103	52			1	1	1	1
Jim Hall	1919	FALSE	SK	1943	2006-08-29	2006	87	FALSE	FALSE	103	52			1	1	1	1
Jack Sweet	1919	FALSE	SM	1943	2006-09-07	2006	87	FALSE	FALSE	103	52			1	1	1	1
Ron Kennedy	1919	FALSE	ES	1944	2006-11-27	2006	87	FALSE	FALSE	103	52			1	1	1	1
Leo Hillis	1920	FALSE	FO	1939	2007-10-31	2007	87	FALSE	FALSE	102	51			1	1	1	1
Charlie Culph	1920	FALSE	SM	1942	2007-10-05	2007	87	FALSE	FALSE	102	51			1	1	1	1
Tom Dillon	1920	FALSE	CA	1943	2007-08-17	2007	87	FALSE	FALSE	102	51			1	1	1	1
Larry Spokes	1920	FALSE	SM	1946	2007-09-12	2007	87	FALSE	FALSE	102	51			1	1	1	1
Tom Hall	1921	FALSE	SM	1941	2008-01-28	2008	87	FALSE	FALSE	101	50			1	1	1	1
Les Gray	1921	FALSE	SK	1941	2008-06-01	2008	87	FALSE	FALSE	101	50			1	1	1	1
Teddy Long	1921	FALSE	NM	1942	2008-09-06	2008	87	FALSE	FALSE	101	50			1	1	1	1
Les Rowell	1921	FALSE	SK	1942	2008-08-13	2008	87	FALSE	FALSE	101	50			1	1	1	1
Frank Hughes	1921	FALSE	RI	1944	2008-04-01	2008	87	FALSE	FALSE	101	50			1	1	1	1
Bob McIntosh	1921	FALSE	SK	1945	2008-12-22	2008	87	FALSE	FALSE	101	50			1	1	1	1
Ray Jones	1921	FALSE	SM	1946	2008-08-01	2008	87	FALSE	FALSE	101	50			1	1	1	1
Don Cordner	1922	FALSE	ME	1941	2009-05-13	2009	87	FALSE	FALSE	100	49		1	1	1	1	1
Kevin Colls	1922	FALSE	RI	1942	2009-10-12	2009	87	FALSE	FALSE	100	49		1	1	1	1	1
Jack Bennett	1922	FALSE	NM	1942	2009-08-02	2009	87	FALSE	FALSE	100	49		1	1	1	1	1
Doug Smith	1922	FALSE	CW	1943	2009-09-01	2009	87	FALSE	FALSE	100	49		1	1	1	1	1
Alan Stevens	1923	FALSE	SK	1948	2010-11-02	2010	87	FALSE	FALSE	99	48		1	1	1	1	1
Ken Herbert	1924	FALSE	CW	1942	2011-03-03	2011	87	FALSE	FALSE	98	47		1	1	1	1	1
Max Isaac	1924	FALSE	FO	1947	2011-02-23	2011	87	FALSE	FALSE	98	47		1	1	1	1	1
Kevin Hayes	1924	FALSE	NM	1947	2011-02-08	2011	87	FALSE	FALSE	98	47		1	1	1	1	1
Murray Johnstone	1925	FALSE	SK	1945	2012-07-21	2012	87	FALSE	FALSE	97	46		1	1	1	1	1
Vin Morrissey	1925	FALSE	FO	1948	2012-12-25	2012	87	FALSE	FALSE	97	46		1	1	1	1	1
Max Hood	1925	FALSE	RI	1949	2012-12-12	2012	87	FALSE	FALSE	97	46		1	1	1	1	1
Cec Hammer	1926	FALSE	GE	1945	2013-04-01	2013	87	FALSE	FALSE	96	45		1	1	1	1	1
Mark Langdon	1927	FALSE	SK	1947	2014-09-09	2014	87	FALSE	FALSE	95	44		1	1	1	1	1
Allan Le Nepveu	1927	FALSE	HW	1947	2014-02-22	2014	87	FALSE	FALSE	95	44		1	1	1	1	1
Les Parker	1927	FALSE	FO	1948	2014-01-15	2014	87	FALSE	FALSE	95	44		1	1	1	1	1
Reg Egan	1927	FALSE	FO	1950	2014-04-14	2014	87	FALSE	FALSE	95	44		1	1	1	1	1
Lionel Ollington	1927	FALSE	FO	1953	2014-05-23	2014	87	FALSE	FALSE	95	44		1	1	1	1	1
Bruce McLennan	1928	FALSE	SK	1950	2015-08-05	2015	87	FALSE	FALSE	94	43		1	1	1	1	1
Lloyd Middleton	1928	FALSE	ES	1951	2015-05-26	2015	87	FALSE	FALSE	94	43		1	1	1	1	1
Keith McIntosh	1928	FALSE	ES	1951	2015-07-31	2015	87	FALSE	FALSE	94	43		1	1	1	1	1
Leo Bohan	1929	FALSE	HW	1949		2016	87	FALSE	FALSE	93	42		1	1	1	1	1
John Cordner	1929	FALSE	ME	1951	2016-12-10	2016	87	FALSE	FALSE	93	42		1	1	1	1	1
Basil ORourke	1930	FALSE	RI	1951	2017-03-03	2017	87	FALSE	FALSE	92	41		1	1	1	1	1
Bob Atkinson	1930	FALSE	SK	1952	2017-04-13	2017	87	FALSE	FALSE	92	41		1	1	1	1	1
Allen Rogers	1930	FALSE	FO	1952	2017-09-25	2017	87	FALSE	FALSE	92	41		1	1	1	1	1
Pat Hogan	1930	FALSE	SM	1953	2017-08-17	2017	87	FALSE	FALSE	92	41		1	1	1	1	1
Frank Drum	1931	FALSE	RI	1950	2018-10-05	2018	87	FALSE	FALSE	91	40		1	1	1	1	1
Jack Cuffe	1931	FALSE	NM	1951	2018-06-12	2018	87	FALSE	FALSE	91	40		1	1	1	1	1
Ken Reed	1931	FALSE	ES	1955	2018-07-19	2018	87	FALSE	FALSE	91	40		1	1	1	1	1
Mack Atkins	1932	FALSE	HW	1952		2019	87	FALSE	FALSE	90	39	1	1	1	1	1	1
Keith McGuinness	1933	FALSE	SM	1951	2020-09-25	2020	87	FALSE	FALSE	89	38	1	1	1	1	1	1
Lerrel Sharp	1933	FALSE	CW	1953	2020-12-15	2020	87	FALSE	FALSE	89	38	1	1	1	1	1	1
Mal Pascoe	1933	FALSE	ES	1953	2020-08-24	2020	87	FALSE	FALSE	89	38	1	1	1	1	1	1
Ivan Smith	1933	FALSE	FI	1956	2020-12-09	2020	87	FALSE	FALSE	89	38	1	1	1	1	1	1
Brian Falconer	1933	FALSE	HW	1956	2020-04-04	2020	87	FALSE	FALSE	89	38	1	1	1	1	1	1
Albert Mantello	1934	FALSE	NM	1954	2021-09-26	2021	87	FALSE	FALSE	88	37	1	1	1	1	1	1
John Joiner	1934	FALSE	NM	1955	2021-10-06	2021	87	FALSE	FALSE	88	37	1	1	1	1	1	1
Lloyd Williams	1934	FALSE	CW	1957		2021	87	FALSE	FALSE	88	37	1	1	1	1	1	1
Lionel Ryan	1935	FALSE	FO	1954	2022-09-06	2022	87	FALSE	FALSE	87	36	1	1	1	1	1	1
Geoff Howells	1935	FALSE	HW	1954	2022-11-15	2022	87	FALSE	FALSE	87	36	1	1	1	1	1	1
Ken Turner	1935	FALSE	CW	1956	2022-02-11	2022	87	FALSE	FALSE	87	36	1	1	1	1	1	1
Geoff Feehan	1935	FALSE	SK	1957	2022-10-31	2022	87	FALSE	FALSE	87	36	1	1	1	1	1	1
John McKenzie	1885	FALSE	GE	1906	1971-05-21	1971	86	FALSE	FALSE	137	86						1
Wally Roach	1885	FALSE	SM	1907	1971-05-06	1971	86	FALSE	FALSE	137	86						1
Arnie Wilson	1885	FALSE	SK	1909	1971-04-08	1971	86	FALSE	FALSE	137	86						1
Bert Reitman	1887	FALSE	CW	1906	1973-05-12	1973	86	FALSE	FALSE	135	84						1
Artie Freeman	1887	FALSE	CW	1908	1973-09-15	1973	86	FALSE	FALSE	135	84						1
Bert Streckfuss	1888	FALSE	SM	1909	1974-06-23	1974	86	FALSE	FALSE	134	83						1
Ern Woodfield	1888	FALSE	SK	1910	1974-12-10	1974	86	FALSE	FALSE	134	83						1
Edgar Masters	1888	FALSE	ES	1911	1974-08-11	1974	86	FALSE	FALSE	134	83						1
Doug Chapman	1889	FALSE	RI	1908	1975-11-18	1975	86	FALSE	FALSE	133	82						1
Jack Robertson	1889	FALSE	ME	1909	1975-07-20	1975	86	FALSE	FALSE	133	82						1
Jim Jackson	1890	FALSE	SK	1909	1976-08-29	1976	86	FALSE	FALSE	132	81						1
Clarrie Hall	1890	FALSE	RI	1912	1976-09-03	1976	86	FALSE	FALSE	132	81						1
Vic Trood	1891	FALSE	UN	1911	1977-10-16	1977	86	FALSE	FALSE	131	80						1
Ashley Vines	1891	FALSE	UN	1913	1977-08-10	1977	86	FALSE	FALSE	131	80						1
Fred Harrison	1893	FALSE	SK	1915	1979-12-03	1979	86	FALSE	FALSE	129	78					1	1
Doy Reed	1895	FALSE	GE	1919	1981-01-04	1981	86	FALSE	FALSE	127	76					1	1
Bert ODee	1896	FALSE	FI	1915	1982-06-05	1982	86	FALSE	FALSE	126	75					1	1
Harry Tampling	1896	FALSE	ME	1920	1982-08-09	1982	86	FALSE	FALSE	126	75					1	1
Wally Tuck	1897	FALSE	SK	1919	1983-11-17	1983	86	FALSE	FALSE	125	74					1	1
Bert Chadwick	1897	FALSE	ME	1920	1983-10-27	1983	86	FALSE	FALSE	125	74					1	1
Jimmy Jenkins	1897	FALSE	SK	1921	1983-04-25	1983	86	FALSE	FALSE	125	74					1	1
Norm Beckton	1898	FALSE	ES	1921	1984-09-08	1984	86	FALSE	FALSE	124	73					1	1
Dave McGrath	1899	FALSE	FI	1920	1985-03-05	1985	86	FALSE	FALSE	123	72					1	1
Les Reynolds	1899	FALSE	SK	1922	1985-05-10	1985	86	FALSE	FALSE	123	72					1	1
Charlie Healy	1899	FALSE	NM	1925	1985-03-18	1985	86	FALSE	FALSE	123	72					1	1
George Weatherill	1900	FALSE	RI	1919	1986-02-27	1986	86	FALSE	FALSE	122	71					1	1
Arthur Pink	1900	FALSE	GE	1923	1986-06-05	1986	86	FALSE	FALSE	122	71					1	1
Frank OBrien	1900	FALSE	RI	1926	1986-11-14	1986	86	FALSE	FALSE	122	71					1	1
Roy Outram	1901	FALSE	CW	1920	1987-03-27	1987	86	FALSE	FALSE	121	70					1	1
Dick Wittmann	1901	FALSE	CA	1920	1987-10-08	1987	86	FALSE	FALSE	121	70					1	1
Tom Joyce	1901	FALSE	SM	1923	1987-01-15	1987	86	FALSE	FALSE	121	70					1	1
Arthur Kight	1901	FALSE	RI	1923	1987-05-11	1987	86	FALSE	FALSE	121	70					1	1
John Fitzgerald	1901	FALSE	FI	1926	1987-07-12	1987	86	FALSE	FALSE	121	70					1	1
Bill Tymms	1903	FALSE	SK	1922	1989-06-09	1989	86	FALSE	FALSE	119	68				1	1	1
Frank Mount	1903	FALSE	CA	1927	1989-09-30	1989	86	FALSE	FALSE	119	68				1	1	1
Jack Sanders	1904	FALSE	NM	1926	1990-08-24	1990	86	FALSE	FALSE	118	67				1	1	1
Lockie Wood	1904	FALSE	FI	1926	1990-03-03	1990	86	FALSE	FALSE	118	67				1	1	1
Harry Vallence	1905	FALSE	CA	1926	1991-07-25	1991	86	FALSE	FALSE	117	66				1	1	1
Roy Day	1905	FALSE	NM	1926	1991-01-05	1991	86	FALSE	FALSE	117	66				1	1	1
Jack Fidler	1905	FALSE	SK	1926	1991-10-01	1991	86	FALSE	FALSE	117	66				1	1	1
Harry Townley	1905	FALSE	HW	1927	1991-03-21	1991	86	FALSE	FALSE	117	66				1	1	1
Keith Parris	1905	FALSE	ES	1928	1991-08-20	1991	86	FALSE	FALSE	117	66				1	1	1
Jim Adamson	1905	FALSE	NM	1929	1991-08-22	1991	86	FALSE	FALSE	117	66				1	1	1
Ern Aitchison	1905	FALSE	HW	1931	1991-01-25	1991	86	FALSE	FALSE	117	66				1	1	1
Percy Ellis	1906	FALSE	FI	1929	1992-04-25	1992	86	FALSE	FALSE	116	65				1	1	1
Joe Plant	1907	FALSE	RI	1925	1993-08-30	1993	86	FALSE	FALSE	115	64				1	1	1
Roy McDougall	1907	FALSE	FI	1930	1993-11-15	1993	86	FALSE	FALSE	115	64				1	1	1
Frank Davies	1907	FALSE	SM	1933	1993-02-08	1993	86	FALSE	FALSE	115	64				1	1	1
Keith Marshall	1907	FALSE	FI	1933	1993-09-23	1993	86	FALSE	FALSE	115	64				1	1	1
Horrie Stanway	1908	FALSE	FO	1930	1994-08-10	1994	86	FALSE	FALSE	114	63				1	1	1
Allan Hender	1908	FALSE	SK	1934	1994-09-05	1994	86	FALSE	FALSE	114	63				1	1	1
Ben Whittam	1909	FALSE	NM	1931	1995-04-22	1995	86	FALSE	FALSE	113	62				1	1	1
Jock Cordner	1910	FALSE	FO	1931	1996-09-14	1996	86	FALSE	FALSE	112	61				1	1	1
Tommy Lahiff	1910	FALSE	ES	1935	1996-12-08	1996	86	FALSE	FALSE	112	61				1	1	1
Noel Burrows	1911	FALSE	CW	1933	1997-06-11	1997	86	FALSE	FALSE	111	60				1	1	1
Stewart Anderson	1911	FALSE	SK	1933	1997-06-04	1997	86	FALSE	FALSE	111	60				1	1	1
Ted McCarthy	1911	FALSE	SK	1933	1997-02-10	1997	86	FALSE	FALSE	111	60				1	1	1
Harry Jones	1911	FALSE	CW	1936	1997-07-19	1997	86	FALSE	FALSE	111	60				1	1	1
Les Ames	1912	FALSE	CW	1931	1998-11-26	1998	86	FALSE	FALSE	110	59			1	1	1	1
Frank Luckins	1912	FALSE	HW	1932	1998-07-01	1998	86	FALSE	FALSE	110	59			1	1	1	1
Charlie Bartling	1912	FALSE	NM	1935	1998-01-30	1998	86	FALSE	FALSE	110	59			1	1	1	1
Vic Carroll	1912	FALSE	FI	1937	1998-10-18	1998	86	FALSE	FALSE	110	59			1	1	1	1
Laird Smith	1913	FALSE	SK	1934	1999-02-27	1999	86	FALSE	FALSE	109	58			1	1	1	1
Gordon Jones	1913	FALSE	ME	1935	1999-12-03	1999	86	FALSE	FALSE	109	58			1	1	1	1
Wal Johnson	1913	FALSE	FO	1936	1999-09-07	1999	86	FALSE	FALSE	109	58			1	1	1	1
Dick Chirgwin	1914	FALSE	RI	1934	2000-10-06	2000	86	FALSE	FALSE	108	57			1	1	1	1
Maurie Gibb	1914	FALSE	ME	1934	2000-08-06	2000	86	FALSE	FALSE	108	57			1	1	1	1
Jack Wilkinson	1914	FALSE	SK	1935	2000-01-02	2000	86	FALSE	FALSE	108	57			1	1	1	1
Audley Gillespie-Jones	1914	FALSE	ME	1935	2000-05-07	2000	86	FALSE	FALSE	108	57			1	1	1	1
John Cadusch	1914	FALSE	FI	1936	2000-01-25	2000	86	FALSE	FALSE	108	57			1	1	1	1
Clarrie Vontom	1914	FALSE	SK	1939	2000-10-14	2000	86	FALSE	FALSE	108	57			1	1	1	1
Bill Gregg	1914	FALSE	ES	1943	2000-01-23	2000	86	FALSE	FALSE	108	57			1	1	1	1
Phil Dunstone	1914	FALSE	NM	1943	2000-09-19	2000	86	FALSE	FALSE	108	57			1	1	1	1
Jack Mueller	1915	FALSE	ME	1934	2001-06-14	2001	86	FALSE	FALSE	107	56			1	1	1	1
Ron Marshall	1915	FALSE	ME	1943	2001-11-02	2001	86	FALSE	FALSE	107	56			1	1	1	1
Ron Paternoster	1916	FALSE	FO	1937	2002-08-21	2002	86	FALSE	FALSE	106	55			1	1	1	1
Reg Trigg	1916	FALSE	FI	1937	2002-04-22	2002	86	FALSE	FALSE	106	55			1	1	1	1
Tom Reynolds	1916	FALSE	ES	1937	2002-11-07	2002	86	FALSE	FALSE	106	55			1	1	1	1
Gilbert Cartwright	1916	FALSE	HW	1938	2002-05-10	2002	86	FALSE	FALSE	106	55			1	1	1	1
Keith Milte	1917	FALSE	GE	1938	2003-08-21	2003	86	FALSE	FALSE	105	54			1	1	1	1
Ron Sceney	1917	FALSE	GE	1940	2003-04-02	2003	86	FALSE	FALSE	105	54			1	1	1	1
Jack Burke	1918	FALSE	HW	1939	2004-01-17	2004	86	FALSE	FALSE	104	53			1	1	1	1
Ron Carruthers	1918	FALSE	CW	1940	2004-07-02	2004	86	FALSE	FALSE	104	53			1	1	1	1
Lionel Barclay	1920	FALSE	GE	1944	2006-07-06	2006	86	FALSE	FALSE	102	51			1	1	1	1
Gerry Sexton	1920	FALSE	FO	1944		2006	86	FALSE	FALSE	102	51			1	1	1	1
Ern Henfry	1921	FALSE	CA	1944	2007-01-14	2007	86	FALSE	FALSE	101	50			1	1	1	1
Bill Stamps	1921	FALSE	SK	1947		2007	86	FALSE	FALSE	101	50			1	1	1	1
Gordon Brunnen	1922	FALSE	SK	1946	2008-03-20	2008	86	FALSE	FALSE	100	49		1	1	1	1	1
Ron Irwin	1923	FALSE	ME	1943	2009-08-18	2009	86	FALSE	FALSE	99	48		1	1	1	1	1
Charles Utting	1923	FALSE	CW	1943	2009-10-11	2009	86	FALSE	FALSE	99	48		1	1	1	1	1
Ray Garby	1923	FALSE	CA	1946	2009-03-15	2009	86	FALSE	FALSE	99	48		1	1	1	1	1
Neil Bencraft	1924	FALSE	ME	1944	2010-10-11	2010	86	FALSE	FALSE	98	47		1	1	1	1	1
Frank Hanna	1924	FALSE	ME	1947	2010-11-28	2010	86	FALSE	FALSE	98	47		1	1	1	1	1
Claude Anderson	1924	FALSE	SM	1947	2010-06-28	2010	86	FALSE	FALSE	98	47		1	1	1	1	1
Frank Pike	1925	FALSE	GE	1945	2011-11-11	2011	86	FALSE	FALSE	97	46		1	1	1	1	1
Neil Pearson	1925	FALSE	HW	1945	2011-04-27	2011	86	FALSE	FALSE	97	46		1	1	1	1	1
Bill Hager	1925	FALSE	NM	1945	2011-11-21	2011	86	FALSE	FALSE	97	46		1	1	1	1	1
Laurie Raine	1925	FALSE	FO	1947	2011-01-09	2011	86	FALSE	FALSE	97	46		1	1	1	1	1
Peter Bennett	1926	FALSE	SK	1944	2012-07-04	2012	86	FALSE	FALSE	96	45		1	1	1	1	1
Dick Wearmouth	1926	FALSE	FO	1944	2012-04-05	2012	86	FALSE	FALSE	96	45		1	1	1	1	1
Col Churchett	1926	FALSE	SM	1944	2012-02-05	2012	86	FALSE	FALSE	96	45		1	1	1	1	1
Ken Scott	1926	FALSE	FO	1946	2012-07-02	2012	86	FALSE	FALSE	96	45		1	1	1	1	1
Norm Johnstone	1927	FALSE	FI	1944	2013-06-07	2013	86	FALSE	FALSE	95	44		1	1	1	1	1
Gordon Bowman	1927	FALSE	ME	1945	2013-09-14	2013	86	FALSE	FALSE	95	44		1	1	1	1	1
Brian Fitzgerald	1927	FALSE	GE	1947	2013-07-03	2013	86	FALSE	FALSE	95	44		1	1	1	1	1
Jack Watson	1927	FALSE	RI	1947	2013-05-28	2013	86	FALSE	FALSE	95	44		1	1	1	1	1
Dave Bryden	1927	FALSE	FO	1947	2013-08-30	2013	86	FALSE	FALSE	95	44		1	1	1	1	1
Jack Connally	1927	FALSE	SK	1947		2013	86	FALSE	FALSE	95	44		1	1	1	1	1
Stan Wallis	1927	FALSE	FO	1948	2013-03-02	2013	86	FALSE	FALSE	95	44		1	1	1	1	1
George Caris	1927	FALSE	SM	1948	2013-10-10	2013	86	FALSE	FALSE	95	44		1	1	1	1	1
Col Davey	1927	FALSE	CW	1951	2013-07-20	2013	86	FALSE	FALSE	95	44		1	1	1	1	1
Jim Brennan	1927	FALSE	RI	1952	2013-06-25	2013	86	FALSE	FALSE	95	44		1	1	1	1	1
George Ashman	1929	FALSE	FI	1952	2015-03-27	2015	86	FALSE	FALSE	93	42		1	1	1	1	1
Harvey Stevens	1930	FALSE	CW	1948	2016-12-15	2016	86	FALSE	FALSE	92	41		1	1	1	1	1
Geoff Vanderfeen	1930	FALSE	FO	1948	2016-04-04	2016	86	FALSE	FALSE	92	41		1	1	1	1	1
Syd Davis	1930	FALSE	SM	1949	2016-11-10	2016	86	FALSE	FALSE	92	41		1	1	1	1	1
George Swarbrick	1930	FALSE	GE	1952	2016-12-12	2016	86	FALSE	FALSE	92	41		1	1	1	1	1
Norm Charles	1931	FALSE	FO	1950	2017-11-25	2017	86	FALSE	FALSE	91	40		1	1	1	1	1
Tom McLean	1931	FALSE	ME	1951	2017-03-25	2017	86	FALSE	FALSE	91	40		1	1	1	1	1
Tom Tarrant	1931	FALSE	CW	1953	2017-08-23	2017	86	FALSE	FALSE	91	40		1	1	1	1	1
Ron Reiffel	1932	FALSE	RI	1951	2018-12-30	2018	86	FALSE	FALSE	90	39	1	1	1	1	1	1
Peter Box	1932	FALSE	FO	1951	2018-08-15	2018	86	FALSE	FALSE	90	39	1	1	1	1	1	1
John Elder	1932	FALSE	CW	1955	2018-01-13	2018	86	FALSE	FALSE	90	39	1	1	1	1	1	1
Brian Kann	1933	FALSE	HW	1954	2019-05-21	2019	86	FALSE	FALSE	89	38	1	1	1	1	1	1
Peter Hughes	1934	FALSE	HW	1953	2020-11-27	2020	86	FALSE	FALSE	88	37	1	1	1	1	1	1
Ivan Baumgartner	1934	FALSE	GE	1953		2020	86	FALSE	FALSE	88	37	1	1	1	1	1	1
Norm Neeson	1934	FALSE	NM	1955	2020-07-16	2020	86	FALSE	FALSE	88	37	1	1	1	1	1	1
Terry Ingersoll	1934	FALSE	HW	1957	2020-09-29	2020	86	FALSE	FALSE	88	37	1	1	1	1	1	1
Don Whitten	1935	FALSE	FO	1956	2021-12-28	2021	86	FALSE	FALSE	87	36	1	1	1	1	1	1
Brian Renwood	1935	FALSE	CW	1957	2021-11-07	2021	86	FALSE	FALSE	87	36	1	1	1	1	1	1
John Brereton	1935	FALSE	FO	1959	2021-04-17	2021	86	FALSE	FALSE	87	36	1	1	1	1	1	1
Graham Campbell	1936	FALSE	FI	1956	2022-01-30	2022	86	FALSE	FALSE	86	35	1	1	1	1	1	1
Otto Sonnleitner	1936	FALSE	SM	1961	2022-02-18	2022	86	FALSE	FALSE	86	35	1	1	1	1	1	1
Edgar Yeomans	1886	FALSE	CA	1905	1971-01-29	1971	85	FALSE	FALSE	136	85						1
Arthur Hiskins	1886	FALSE	SM	1908	1971-10-23	1971	85	FALSE	FALSE	136	85						1
Joe Scaddan	1886	FALSE	CW	1910	1971-07-21	1971	85	FALSE	FALSE	136	85						1
George Shaw	1886	FALSE	FI	1911	1971-04-30	1971	85	FALSE	FALSE	136	85						1
Tom Strownix	1886	FALSE	SM	1911	1971-08-09	1971	85	FALSE	FALSE	136	85						1
Harry Burton	1887	FALSE	RI	1910	1972-08-31	1972	85	FALSE	FALSE	135	84						1
Alex Grant	1888	FALSE	UN	1909	1973-06-25	1973	85	FALSE	FALSE	134	83						1
Clifton Tucker	1888	FALSE	UN	1911	1973-09-03	1973	85	FALSE	FALSE	134	83						1
Bruce Lang	1889	FALSE	UN	1912	1974-07-22	1974	85	FALSE	FALSE	133	82						1
Keith Heron	1890	FALSE	SK	1909	1975-03-03	1975	85	FALSE	FALSE	132	81						1
Johnny Downs	1890	FALSE	FI	1913	1975-05-04	1975	85	FALSE	FALSE	132	81						1
Charlie Dummett	1891	FALSE	CW	1909	1976-05-04	1976	85	FALSE	FALSE	131	80						1
Jack James	1892	FALSE	SK	1915	1977-04-27	1977	85	FALSE	FALSE	130	79					1	1
Chip Turner	1893	FALSE	SM	1918		1978	85	FALSE	FALSE	129	78					1	1
Clyde Donaldson	1894	FALSE	ES	1913	1979-05-23	1979	85	FALSE	FALSE	128	77					1	1
Bob King	1894	FALSE	FI	1916	1979-02-23	1979	85	FALSE	FALSE	128	77					1	1
Phil McQueen	1895	FALSE	GE	1920	1980-04-24	1980	85	FALSE	FALSE	127	76					1	1
Hamilton Stokesbury	1896	FALSE	RI	1915	1981-05-05	1981	85	FALSE	FALSE	126	75					1	1
Len Wigraft	1897	FALSE	FI	1917	1982-01-16	1982	85	FALSE	FALSE	125	74					1	1
Ted Aumann	1897	FALSE	RI	1919	1982-08-13	1982	85	FALSE	FALSE	125	74					1	1
Arnold Beitzel	1897	FALSE	SK	1919	1982-11-06	1982	85	FALSE	FALSE	125	74					1	1
Wally Haysom	1897	FALSE	CW	1919	1982-11-01	1982	85	FALSE	FALSE	125	74					1	1
Fred Keays	1898	FALSE	FI	1919	1983-06-24	1983	85	FALSE	FALSE	124	73					1	1
Doug Parks	1899	FALSE	FI	1924	1984-06-18	1984	85	FALSE	FALSE	123	72					1	1
Jim Robertson	1900	FALSE	CA	1924	1985-10-04	1985	85	FALSE	FALSE	122	71					1	1
Eric Chatfield	1900	FALSE	FI	1925	1985-02-27	1985	85	FALSE	FALSE	122	71					1	1
Edward Baker	1901	FALSE	CA	1920	1986-07-22	1986	85	FALSE	FALSE	121	70					1	1
Jack Monohan	1902	FALSE	CW	1924	1987-02-01	1987	85	FALSE	FALSE	120	69				1	1	1
Ted Sherman	1902	FALSE	FO	1925	1987-07-01	1987	85	FALSE	FALSE	120	69				1	1	1
Jim Considine	1902	FALSE	FO	1926	1987-04-13	1987	85	FALSE	FALSE	120	69				1	1	1
Joe Henke	1903	FALSE	SK	1924	1988-10-31	1988	85	FALSE	FALSE	119	68				1	1	1
Bruce Carruthers	1903	FALSE	ES	1927	1988-03-08	1988	85	FALSE	FALSE	119	68				1	1	1
Les Meade	1904	FALSE	ME	1927	1989-11-09	1989	85	FALSE	FALSE	118	67				1	1	1
Norm Simpson	1905	FALSE	ES	1925	1990-07-23	1990	85	FALSE	FALSE	117	66				1	1	1
Albert Strange	1905	FALSE	SK	1926	1990-07-21	1990	85	FALSE	FALSE	117	66				1	1	1
Lindsay Fricker	1905	FALSE	FI	1930	1990-12-23	1990	85	FALSE	FALSE	117	66				1	1	1
Ossie Green	1906	FALSE	ME	1926	1991-05-26	1991	85	FALSE	FALSE	116	65				1	1	1
Martin Bolger	1906	FALSE	RI	1930	1991-07-28	1991	85	FALSE	FALSE	116	65				1	1	1
Frank Nash	1907	FALSE	ES	1926	1992-12-02	1992	85	FALSE	FALSE	115	64				1	1	1
Harry Baker	1907	FALSE	FO	1926	1992-11-01	1992	85	FALSE	FALSE	115	64				1	1	1
Ivan McAlpine	1907	FALSE	FO	1927	1992-04-16	1992	85	FALSE	FALSE	115	64				1	1	1
Henry Powell	1907	FALSE	FI	1928	1992-03-03	1992	85	FALSE	FALSE	115	64				1	1	1
Alex Stewart	1908	FALSE	HW	1931	1993-02-11	1993	85	FALSE	FALSE	114	63				1	1	1
Bill Ewing	1909	FALSE	ES	1933	1994-02-12	1994	85	FALSE	FALSE	113	62				1	1	1
Pye Lewis	1909	FALSE	FO	1935		1994	85	FALSE	FALSE	113	62				1	1	1
Jack Norman	1909	FALSE	FI	1938	1994-03-23	1994	85	FALSE	FALSE	113	62				1	1	1
Cecil Kerr	1910	FALSE	FI	1929	1995-07-22	1995	85	FALSE	FALSE	112	61				1	1	1
Jack Ross	1911	FALSE	CW	1931	1996-02-21	1996	85	FALSE	FALSE	111	60				1	1	1
Selwyn Baker	1911	FALSE	NM	1931	1996-09-16	1996	85	FALSE	FALSE	111	60				1	1	1
Jack Cooper	1911	FALSE	CA	1933	1996-02-07	1996	85	FALSE	FALSE	111	60				1	1	1
Vern Lamprell	1911	FALSE	FO	1935	1996-09-21	1996	85	FALSE	FALSE	111	60				1	1	1
Bob Walker	1912	FALSE	GE	1933	1997-03-25	1997	85	FALSE	FALSE	110	59			1	1	1	1
George Kanngieser	1912	FALSE	CW	1935	1997-01-27	1997	85	FALSE	FALSE	110	59			1	1	1	1
Ted Griffin	1913	FALSE	FI	1935	1998-02-16	1998	85	FALSE	FALSE	109	58			1	1	1	1
Percy Bates	1913	FALSE	SK	1937	1998-04-07	1998	85	FALSE	FALSE	109	58			1	1	1	1
Jack Uwins	1913	FALSE	RI	1937	1998-02-16	1998	85	FALSE	FALSE	109	58			1	1	1	1
Alby Weiss	1914	FALSE	SK	1935	1999-07-19	1999	85	FALSE	FALSE	108	57			1	1	1	1
Bob Flett	1914	FALSE	SK	1936	1999-11-26	1999	85	FALSE	FALSE	108	57			1	1	1	1
Bert Minney	1914	FALSE	FI	1938	1999-05-20	1999	85	FALSE	FALSE	108	57			1	1	1	1
Bob Austen	1914	FALSE	HW	1942	1999-07-06	1999	85	FALSE	FALSE	108	57			1	1	1	1
Colin Graham	1915	FALSE	GE	1939	2000-05-21	2000	85	FALSE	FALSE	107	56			1	1	1	1
Jack OKeefe	1915	FALSE	ME	1939	2000-03-08	2000	85	FALSE	FALSE	107	56			1	1	1	1
Percy Ilott	1916	FALSE	SM	1937	2001-06-29	2001	85	FALSE	FALSE	106	55			1	1	1	1
Norm Alvin	1916	FALSE	HW	1942	2001-11-11	2001	85	FALSE	FALSE	106	55			1	1	1	1
Wally Buttsworth	1917	FALSE	ES	1939	2002-05-22	2002	85	FALSE	FALSE	105	54			1	1	1	1
Ken Dineen	1917	FALSE	SM	1939	2002-11-01	2002	85	FALSE	FALSE	105	54			1	1	1	1
Billy Power	1917	FALSE	FO	1940	2002-11-27	2002	85	FALSE	FALSE	105	54			1	1	1	1
Norm Tomkinson	1917	FALSE	NM	1940	2002-07-18	2002	85	FALSE	FALSE	105	54			1	1	1	1
Colin Campbell	1918	FALSE	CW	1940	2003-10-18	2003	85	FALSE	FALSE	104	53			1	1	1	1
Keith Miller	1919	FALSE	SK	1940	2004-10-11	2004	85	FALSE	FALSE	103	52			1	1	1	1
Bob Herbert	1919	FALSE	HW	1941	2004-01-16	2004	85	FALSE	FALSE	103	52			1	1	1	1
Gerry ONeill	1919	FALSE	FO	1943	2004-08-01	2004	85	FALSE	FALSE	103	52			1	1	1	1
Geoff Barwick	1919	FALSE	HW	1945	2004-09-07	2004	85	FALSE	FALSE	103	52			1	1	1	1
Harry Ralph	1919	FALSE	ES	1945	2004-07-17	2004	85	FALSE	FALSE	103	52			1	1	1	1
Chris Lambert	1920	FALSE	ES	1939	2005-09-22	2005	85	FALSE	FALSE	102	51			1	1	1	1
Reg Ryan	1920	FALSE	NM	1939	2005-05-16	2005	85	FALSE	FALSE	102	51			1	1	1	1
Marty McDonnell	1920	FALSE	FO	1939	2005-12-22	2005	85	FALSE	FALSE	102	51			1	1	1	1
Reg Farrant	1920	FALSE	HW	1940	2005-04-06	2005	85	FALSE	FALSE	102	51			1	1	1	1
Arthur Turner	1920	FALSE	SM	1940	2005-10-28	2005	85	FALSE	FALSE	102	51			1	1	1	1
Tony Bizzaca	1921	FALSE	ME	1944	2006-08-12	2006	85	FALSE	FALSE	101	50			1	1	1	1
Maurie Edwards	1922	FALSE	ES	1942	2007-02-26	2007	85	FALSE	FALSE	100	49		1	1	1	1	1
Joe Weldon	1922	FALSE	FO	1943	2007-08-10	2007	85	FALSE	FALSE	100	49		1	1	1	1	1
Mick McGlynn	1922	FALSE	GE	1946	2007-09-24	2007	85	FALSE	FALSE	100	49		1	1	1	1	1
Kevin Collins	1922	FALSE	SM	1948	2007-12-01	2007	85	FALSE	FALSE	100	49		1	1	1	1	1
Kevin Kallady	1923	FALSE	SK	1945	2008-09-07	2008	85	FALSE	FALSE	99	48		1	1	1	1	1
Norm Leverton	1924	FALSE	ME	1945	2009-01-07	2009	85	FALSE	FALSE	98	47		1	1	1	1	1
Vic Mather	1924	FALSE	FO	1945	2009-05-10	2009	85	FALSE	FALSE	98	47		1	1	1	1	1
Jim Shaw	1924	FALSE	ME	1949	2009-10-08	2009	85	FALSE	FALSE	98	47		1	1	1	1	1
Bob Neate	1925	FALSE	HW	1946	2010-02-20	2010	85	FALSE	FALSE	97	46		1	1	1	1	1
Greg Tate	1925	FALSE	ES	1947	2010-05-27	2010	85	FALSE	FALSE	97	46		1	1	1	1	1
Jack Toohey	1925	FALSE	FI	1947	2010-09-03	2010	85	FALSE	FALSE	97	46		1	1	1	1	1
Alan Hickinbotham	1925	FALSE	GE	1949	2010-05-25	2010	85	FALSE	FALSE	97	46		1	1	1	1	1
Wally May	1926	FALSE	ES	1947	2011-05-16	2011	85	FALSE	FALSE	96	45		1	1	1	1	1
Stan Moon	1927	FALSE	CW	1947	2012-08-03	2012	85	FALSE	FALSE	95	44		1	1	1	1	1
Warren Canning	1927	FALSE	GE	1949	2012-10-03	2012	85	FALSE	FALSE	95	44		1	1	1	1	1
Ron Richards	1928	FALSE	CW	1947	2013-09-20	2013	85	FALSE	FALSE	94	43		1	1	1	1	1
Jeff Patterson	1928	FALSE	SM	1951	2013-04-28	2013	85	FALSE	FALSE	94	43		1	1	1	1	1
Bruce Phillips	1929	FALSE	SK	1947		2014	85	FALSE	FALSE	93	42		1	1	1	1	1
Bernie Shannon	1929	FALSE	CW	1949	2014-02-19	2014	85	FALSE	FALSE	93	42		1	1	1	1	1
Leigh Gloury	1929	FALSE	ME	1953	2014-07-31	2014	85	FALSE	FALSE	93	42		1	1	1	1	1
Alby Yeo	1929	FALSE	ES	1958	2014-06-10	2014	85	FALSE	FALSE	93	42		1	1	1	1	1
Geoff McGivern	1930	FALSE	ME	1950	2015-08-15	2015	85	FALSE	FALSE	92	41		1	1	1	1	1
Lance Mann	1930	FALSE	ES	1951	2015-03-13	2015	85	FALSE	FALSE	92	41		1	1	1	1	1
Ray Crozier	1930	FALSE	FO	1952	2015-09-22	2015	85	FALSE	FALSE	92	41		1	1	1	1	1
Graham Peck	1930	FALSE	HW	1953	2015-07-28	2015	85	FALSE	FALSE	92	41		1	1	1	1	1
Frank Tuck	1931	FALSE	CW	1950	2016-07-01	2016	85	FALSE	FALSE	91	40		1	1	1	1	1
Paddy Deagan	1931	FALSE	SM	1951	2016-08-14	2016	85	FALSE	FALSE	91	40		1	1	1	1	1
Harry Sullivan	1932	FALSE	CA	1950	2017-02-05	2017	85	FALSE	FALSE	90	39	1	1	1	1	1	1
Fred Goldsmith	1932	FALSE	SM	1951	2017-04-13	2017	85	FALSE	FALSE	90	39	1	1	1	1	1	1
Noel Carroll	1932	FALSE	FI	1951	2017-01-04	2017	85	FALSE	FALSE	90	39	1	1	1	1	1	1
Jack MacGregor	1932	FALSE	FI	1952	2017-07-24	2017	85	FALSE	FALSE	90	39	1	1	1	1	1	1
Gerry Walsh	1932	FALSE	RI	1953	2017-12-17	2017	85	FALSE	FALSE	90	39	1	1	1	1	1	1
Alan Jewell	1932	FALSE	HW	1955	2017-08-22	2017	85	FALSE	FALSE	90	39	1	1	1	1	1	1
Ian McCann	1933	FALSE	HW	1953	2018-02-16	2018	85	FALSE	FALSE	89	38	1	1	1	1	1	1
Alan White	1933	FALSE	CA	1957	2018-06-27	2018	85	FALSE	FALSE	89	38	1	1	1	1	1	1
Bill Edwards	1933	FALSE	RI	1959	2018-08-22	2018	85	FALSE	FALSE	89	38	1	1	1	1	1	1
Bob Henderson	1934	FALSE	FI	1953	2019-06-08	2019	85	FALSE	FALSE	88	37	1	1	1	1	1	1
Kevin Hogan	1934	FALSE	SM	1954	2019-11-05	2019	85	FALSE	FALSE	88	37	1	1	1	1	1	1
Jack Lawrence	1934	FALSE	NM	1955	2019-09-29	2019	85	FALSE	FALSE	88	37	1	1	1	1	1	1
John Cooper	1935	FALSE	HW	1956	2020-10-20	2020	85	FALSE	FALSE	87	36	1	1	1	1	1	1
Murray Weideman	1936	FALSE	CW	1953	2021-02-17	2021	85	FALSE	FALSE	86	35	1	1	1	1	1	1
Graham Arthur	1936	FALSE	HW	1955	2021-01-10	2021	85	FALSE	FALSE	86	35	1	1	1	1	1	1
Brendan Edwards	1936	FALSE	HW	1956	2021-05-10	2021	85	FALSE	FALSE	86	35	1	1	1	1	1	1
Vic Naismith	1936	FALSE	RI	1956	2021-10-26	2021	85	FALSE	FALSE	86	35	1	1	1	1	1	1
Peter Ryan	1936	FALSE	SM	1956	2021-08-12	2021	85	FALSE	FALSE	86	35	1	1	1	1	1	1
Mike Delanty	1936	FALSE	CW	1957	2021-07-06	2021	85	FALSE	FALSE	86	35	1	1	1	1	1	1
Bruce Peake	1937	FALSE	GE	1958	2022-07-31	2022	85	FALSE	FALSE	85	34	1	1	1	1	1	1
Jock OBrien	1937	FALSE	NM	1959	2022-05-10	2022	85	FALSE	FALSE	85	34	1	1	1	1	1	1
Albert Bickford	1887	FALSE	CA	1906	1971-12-23	1971	84	FALSE	FALSE	135	84						1
Percy Parratt	1887	FALSE	FI	1909	1971-05-01	1971	84	FALSE	FALSE	135	84						1
Ernie McMaster	1887	FALSE	ME	1910	1971-12-05	1971	84	FALSE	FALSE	135	84						1
Ernie George	1887	FALSE	SM	1911	1971-02-05	1971	84	FALSE	FALSE	135	84						1
Herbert Moore	1888	FALSE	SM	1909	1972-06-17	1972	84	FALSE	FALSE	134	83						1
Charlie Dowell	1888	FALSE	FI	1911	1972-12-10	1972	84	FALSE	FALSE	134	83						1
Dick Godfrey	1888	FALSE	RI	1917	1972-04-24	1972	84	FALSE	FALSE	134	83						1
Bert Lenne	1889	FALSE	FI	1910	1973-11-19	1973	84	FALSE	FALSE	133	82						1
Paddy Abbott	1889	FALSE	SM	1913	1973-01-21	1973	84	FALSE	FALSE	133	82						1
Wilfred Stott	1889	FALSE	ES	1913	1973-12-10	1973	84	FALSE	FALSE	133	82						1
Harold Evans	1889	FALSE	CA	1913	1973-01-20	1973	84	FALSE	FALSE	133	82						1
Fred Linay	1890	FALSE	SK	1911	1974-11-22	1974	84	FALSE	FALSE	132	81						1
Stan Hiskins	1890	FALSE	SM	1913	1974-04-02	1974	84	FALSE	FALSE	132	81						1
Herbert Roberts	1890	FALSE	ME	1914	1974-09-17	1974	84	FALSE	FALSE	132	81						1
Frank Macky	1891	FALSE	UN	1911	1975-12-29	1975	84	FALSE	FALSE	131	80						1
Bill Kyme	1891	FALSE	ES	1912	1975-11-19	1975	84	FALSE	FALSE	131	80						1
Fred Carpenter	1892	FALSE	SM	1910	1976-03-14	1976	84	FALSE	FALSE	130	79					1	1
George King	1892	FALSE	FI	1913	1976-05-05	1976	84	FALSE	FALSE	130	79					1	1
Jimmy Shand	1893	FALSE	RI	1916	1977-01-13	1977	84	FALSE	FALSE	129	78					1	1
Fred Wimbridge	1893	FALSE	SM	1925	1977-12-04	1977	84	FALSE	FALSE	129	78					1	1
Frank Hughes	1894	FALSE	RI	1914	1978-01-23	1978	84	FALSE	FALSE	128	77					1	1
Harold Feehan	1895	FALSE	ES	1915	1979-06-07	1979	84	FALSE	FALSE	127	76					1	1
Bob McDonald	1895	FALSE	SM	1921	1979-07-01	1979	84	FALSE	FALSE	127	76					1	1
Norm McLean	1896	FALSE	ES	1920	1980-12-19	1980	84	FALSE	FALSE	126	75					1	1
Les Chapple	1898	FALSE	FO	1926	1982-01-23	1982	84	FALSE	FALSE	124	73					1	1
Bert Russell	1899	FALSE	SM	1921	1983-04-09	1983	84	FALSE	FALSE	123	72					1	1
Frank Pritchard	1899	FALSE	CA	1922	1983-12-16	1983	84	FALSE	FALSE	123	72					1	1
Harry Davenport	1900	FALSE	SM	1921	1984-10-22	1984	84	FALSE	FALSE	122	71					1	1
Alex Duncan	1900	FALSE	CA	1921	1984-10-11	1984	84	FALSE	FALSE	122	71					1	1
Gordon Hislop	1901	FALSE	RI	1923	1985-09-12	1985	84	FALSE	FALSE	121	70					1	1
Aub Charleston	1901	FALSE	CA	1924	1985-08-05	1985	84	FALSE	FALSE	121	70					1	1
Jim Shanahan	1901	FALSE	CW	1924	1985-09-08	1985	84	FALSE	FALSE	121	70					1	1
George Arnott	1901	FALSE	HW	1927	1985-09-05	1985	84	FALSE	FALSE	121	70					1	1
Charlie Greenhill	1902	FALSE	CA	1922	1986-08-14	1986	84	FALSE	FALSE	120	69				1	1	1
Harold Matthews	1902	FALSE	SK	1925	1986-08-29	1986	84	FALSE	FALSE	120	69				1	1	1
Reuben Reid	1903	FALSE	RI	1924	1987-07-31	1987	84	FALSE	FALSE	119	68				1	1	1
Allan Geddes	1903	FALSE	RI	1925	1987-12-12	1987	84	FALSE	FALSE	119	68				1	1	1
Con Hogan	1903	FALSE	FI	1930	1987-03-03	1987	84	FALSE	FALSE	119	68				1	1	1
Ray Baxter	1904	FALSE	RI	1925	1988-08-29	1988	84	FALSE	FALSE	118	67				1	1	1
Bob Troughton	1904	FALSE	GE	1930	1988-08-17	1988	84	FALSE	FALSE	118	67				1	1	1
Harry Clarke	1905	FALSE	SM	1926	1989-02-21	1989	84	FALSE	FALSE	117	66				1	1	1
Bob McGann	1905	FALSE	FO	1928	1989-04-20	1989	84	FALSE	FALSE	117	66				1	1	1
Arthur Hart	1905	FALSE	SK	1928	1989-05-12	1989	84	FALSE	FALSE	117	66				1	1	1
Dinny Fagan	1906	FALSE	SM	1929	1990-09-18	1990	84	FALSE	FALSE	116	65				1	1	1
Lloyd Jones	1906	FALSE	SK	1930	1990-07-04	1990	84	FALSE	FALSE	116	65				1	1	1
Fred Gilby	1907	FALSE	CA	1926		1991	84	FALSE	FALSE	115	64				1	1	1
Allan Oakley	1907	FALSE	RI	1928	1991-07-21	1991	84	FALSE	FALSE	115	64				1	1	1
Bill Flynn	1907	FALSE	CA	1930	1991-05-24	1991	84	FALSE	FALSE	115	64				1	1	1
Bob Allen	1908	FALSE	FI	1926	1992-04-08	1992	84	FALSE	FALSE	114	63				1	1	1
Len Metherell	1908	FALSE	GE	1930	1992-10-30	1992	84	FALSE	FALSE	114	63				1	1	1
Alan Peel	1908	FALSE	SK	1932	1992-11-23	1992	84	FALSE	FALSE	114	63				1	1	1
Bert Ashby	1909	FALSE	HW	1928	1993-08-24	1993	84	FALSE	FALSE	113	62				1	1	1
Frank Wells	1909	FALSE	NM	1930	1993-03-07	1993	84	FALSE	FALSE	113	62				1	1	1
Joe Hogan	1909	FALSE	ME	1932	1993-11-04	1993	84	FALSE	FALSE	113	62				1	1	1
Jack Cleary	1911	FALSE	FI	1932	1995-02-14	1995	84	FALSE	FALSE	111	60				1	1	1
Reg Twite	1911	FALSE	ES	1933	1995-09-21	1995	84	FALSE	FALSE	111	60				1	1	1
Mel Brown	1911	FALSE	SM	1943	1995-08-23	1995	84	FALSE	FALSE	111	60				1	1	1
George Batson	1912	FALSE	SK	1933	1996-04-29	1996	84	FALSE	FALSE	110	59			1	1	1	1
Trevor Ranson	1912	FALSE	SK	1934	1996-10-06	1996	84	FALSE	FALSE	110	59			1	1	1	1
Ted Bryce	1912	FALSE	ES	1935	1996-10-10	1996	84	FALSE	FALSE	110	59			1	1	1	1
Peter Chitty	1912	FALSE	SK	1936		1996	84	FALSE	FALSE	110	59			1	1	1	1
Frank Anderson	1913	FALSE	CA	1934	1997-03-06	1997	84	FALSE	FALSE	109	58			1	1	1	1
Jack Carr	1913	FALSE	ME	1935	1997-07-11	1997	84	FALSE	FALSE	109	58			1	1	1	1
Bill Borwick	1913	FALSE	GE	1935	1997-07-29	1997	84	FALSE	FALSE	109	58			1	1	1	1
Tommy Laskey	1913	FALSE	FI	1937	1997-01-14	1997	84	FALSE	FALSE	109	58			1	1	1	1
Col Williamson	1913	FALSE	SK	1937	1997-05-29	1997	84	FALSE	FALSE	109	58			1	1	1	1
Jack Rogers	1913	FALSE	SK	1940	1997-12-26	1997	84	FALSE	FALSE	109	58			1	1	1	1
Clarrie Shields	1914	FALSE	FO	1935	1998-06-21	1998	84	FALSE	FALSE	108	57			1	1	1	1
Bill Bunworth	1914	FALSE	FI	1937	1998-07-14	1998	84	FALSE	FALSE	108	57			1	1	1	1
Allan Fields	1914	FALSE	FI	1939	1998-02-21	1998	84	FALSE	FALSE	108	57			1	1	1	1
Andy McMaster	1914	FALSE	FO	1939	1998-05-12	1998	84	FALSE	FALSE	108	57			1	1	1	1
Bill Eastmure	1914	FALSE	ES	1939	1998-11-28	1998	84	FALSE	FALSE	108	57			1	1	1	1
Bert Butler	1915	FALSE	CA	1935	1999-01-27	1999	84	FALSE	FALSE	107	56			1	1	1	1
Doug Menzies	1915	FALSE	FO	1937	1999-02-23	1999	84	FALSE	FALSE	107	56			1	1	1	1
Dick Hingston	1915	FALSE	ME	1938	1999-12-03	1999	84	FALSE	FALSE	107	56			1	1	1	1
Bill Unwin	1915	FALSE	CW	1938	1999-06-16	1999	84	FALSE	FALSE	107	56			1	1	1	1
Arch Hamilton	1915	FALSE	NM	1942	1999-05-12	1999	84	FALSE	FALSE	107	56			1	1	1	1
Les Gregory	1915	FALSE	CA	1944	1999-05-29	1999	84	FALSE	FALSE	107	56			1	1	1	1
Bill Gerrand	1916	FALSE	NM	1941	2000-07-21	2000	84	FALSE	FALSE	106	55			1	1	1	1
Arthur Hall	1918	FALSE	FI	1936	2002-01-31	2002	84	FALSE	FALSE	104	53			1	1	1	1
Jack Murphy	1918	FALSE	CW	1937	2002-10-02	2002	84	FALSE	FALSE	104	53			1	1	1	1
Andrew Angwin	1918	FALSE	HW	1938	2002-07-14	2002	84	FALSE	FALSE	104	53			1	1	1	1
Ian Giles	1918	FALSE	ME	1939	2002-08-13	2002	84	FALSE	FALSE	104	53			1	1	1	1
Jim Jones	1918	FALSE	CA	1939	2002-04-20	2002	84	FALSE	FALSE	104	53			1	1	1	1
John Lander	1918	FALSE	NM	1942	2002-05-26	2002	84	FALSE	FALSE	104	53			1	1	1	1
Ron McLeod	1919	FALSE	NM	1936	2003-10-09	2003	84	FALSE	FALSE	103	52			1	1	1	1
Bob McHenry	1919	FALSE	FI	1943	2003-01-21	2003	84	FALSE	FALSE	103	52			1	1	1	1
Bob Annesley	1919	FALSE	ES	1945	2003-02-03	2003	84	FALSE	FALSE	103	52			1	1	1	1
Don Grossman	1920	FALSE	SM	1940	2004-08-05	2004	84	FALSE	FALSE	102	51			1	1	1	1
Ian Palmer	1921	FALSE	SM	1941	2005-09-22	2005	84	FALSE	FALSE	101	50			1	1	1	1
Lou Salvas	1921	FALSE	HW	1943	2005-02-02	2005	84	FALSE	FALSE	101	50			1	1	1	1
Hugh Coventry	1922	FALSE	CW	1941	2006-07-21	2006	84	FALSE	FALSE	100	49		1	1	1	1	1
Billy Deans	1922	FALSE	SM	1941	2006-08-07	2006	84	FALSE	FALSE	100	49		1	1	1	1	1
Kevin Pirrie	1922	FALSE	HW	1941	2006-01-09	2006	84	FALSE	FALSE	100	49		1	1	1	1	1
Jim White	1922	FALSE	HW	1942	2006-05-25	2006	84	FALSE	FALSE	100	49		1	1	1	1	1
Clinton Wines	1922	FALSE	CA	1945	2006-10-23	2006	84	FALSE	FALSE	100	49		1	1	1	1	1
Frank Howard	1923	FALSE	RI	1943	2007-08-24	2007	84	FALSE	FALSE	99	48		1	1	1	1	1
Peter Morcom	1923	FALSE	SK	1944	2007-12-12	2007	84	FALSE	FALSE	99	48		1	1	1	1	1
George Pike	1923	FALSE	GE	1947	2007-09-19	2007	84	FALSE	FALSE	99	48		1	1	1	1	1
Fred Pemberton	1923	FALSE	SK	1948	2007-12-10	2007	84	FALSE	FALSE	99	48		1	1	1	1	1
John Brown	1923	FALSE	CA	1950	2007-05-22	2007	84	FALSE	FALSE	99	48		1	1	1	1	1
Max Oppy	1924	FALSE	RI	1942	2008-11-25	2008	84	FALSE	FALSE	98	47		1	1	1	1	1
Keith Rosewarne	1924	FALSE	SK	1946	2008-05-27	2008	84	FALSE	FALSE	98	47		1	1	1	1	1
Allan Baldwin	1924	FALSE	HW	1949	2008-03-30	2008	84	FALSE	FALSE	98	47		1	1	1	1	1
Kevin Barnewall	1925	FALSE	RI	1945	2009-10-14	2009	84	FALSE	FALSE	97	46		1	1	1	1	1
Alby Linton	1926	FALSE	FO	1947	2010-04-11	2010	84	FALSE	FALSE	96	45		1	1	1	1	1
Vic Hill	1926	FALSE	RI	1947	2010-11-03	2010	84	FALSE	FALSE	96	45		1	1	1	1	1
Jim Davies	1926	FALSE	CA	1949	2010-08-15	2010	84	FALSE	FALSE	96	45		1	1	1	1	1
Norm Wilson	1927	FALSE	ME	1945	2011-09-14	2011	84	FALSE	FALSE	95	44		1	1	1	1	1
Jim Clapton	1927	FALSE	CA	1946	2011-05-13	2011	84	FALSE	FALSE	95	44		1	1	1	1	1
Bill Pritchard	1927	FALSE	GE	1948	2011-11-02	2011	84	FALSE	FALSE	95	44		1	1	1	1	1
Norm Black	1927	FALSE	HW	1949	2011-09-13	2011	84	FALSE	FALSE	95	44		1	1	1	1	1
Ron Fletcher	1927	FALSE	NM	1951	2011-09-19	2011	84	FALSE	FALSE	95	44		1	1	1	1	1
Ron Pocock	1928	FALSE	FO	1949	2012-01-15	2012	84	FALSE	FALSE	94	43		1	1	1	1	1
Tom Simmons	1929	FALSE	CA	1948	2013-10-01	2013	84	FALSE	FALSE	93	42		1	1	1	1	1
Jack Stevens	1929	FALSE	GE	1950	2013-03-15	2013	84	FALSE	FALSE	93	42		1	1	1	1	1
Bill Huntington	1929	FALSE	CA	1950	2013-12-18	2013	84	FALSE	FALSE	93	42		1	1	1	1	1
Dave Bland	1929	FALSE	SK	1951	2013-03-09	2013	84	FALSE	FALSE	93	42		1	1	1	1	1
Percy Johnson	1930	FALSE	NM	1951	2014-12-27	2014	84	FALSE	FALSE	92	41		1	1	1	1	1
Ralph Lane	1930	FALSE	ME	1951	2014-05-29	2014	84	FALSE	FALSE	92	41		1	1	1	1	1
Jack Harrington	1930	FALSE	ES	1953	2014-12-11	2014	84	FALSE	FALSE	92	41		1	1	1	1	1
Michael Twomey	1931	FALSE	CW	1951	2015-12-14	2015	84	FALSE	FALSE	91	40		1	1	1	1	1
John Ford	1931	FALSE	FI	1953	2015-12-29	2015	84	FALSE	FALSE	91	40		1	1	1	1	1
John Paice	1931	FALSE	CA	1955	2015-01-12	2015	84	FALSE	FALSE	91	40		1	1	1	1	1
Brian Paine	1932	FALSE	ES	1952	2016-10-25	2016	84	FALSE	FALSE	90	39	1	1	1	1	1	1
Kevin Coppock	1932	FALSE	RI	1953	2016-11-29	2016	84	FALSE	FALSE	90	39	1	1	1	1	1	1
Ron Hoy	1932	FALSE	HW	1955	2016-07-15	2016	84	FALSE	FALSE	90	39	1	1	1	1	1	1
Frank Johnson	1932	FALSE	SM	1960	2016-07-09	2016	84	FALSE	FALSE	90	39	1	1	1	1	1	1
Cliff Eade	1933	FALSE	RI	1954	2017-08-19	2017	84	FALSE	FALSE	89	38	1	1	1	1	1	1
Bob Collins	1934	FALSE	FO	1954	2018-03-30	2018	84	FALSE	FALSE	88	37	1	1	1	1	1	1
John Ledwidge	1934	FALSE	SM	1954	2018-11-24	2018	84	FALSE	FALSE	88	37	1	1	1	1	1	1
Colin Holt	1934	FALSE	CA	1955	2018-11-03	2018	84	FALSE	FALSE	88	37	1	1	1	1	1	1
Max Ritchie	1934	FALSE	NM	1955	2018-07-28	2018	84	FALSE	FALSE	88	37	1	1	1	1	1	1
Bill Hay	1934	FALSE	HW	1958	2018-04-29	2018	84	FALSE	FALSE	88	37	1	1	1	1	1	1
Frank Adams	1935	FALSE	ME	1953	2019-08-11	2019	84	FALSE	FALSE	87	36	1	1	1	1	1	1
Don Howell	1935	FALSE	SK	1953	2019-12-05	2019	84	FALSE	FALSE	87	36	1	1	1	1	1	1
Ralph Edwards	1935	FALSE	FO	1959	2019-10-13	2019	84	FALSE	FALSE	87	36	1	1	1	1	1	1
John DArcy	1935	FALSE	RI	1959	2019-09-29	2019	84	FALSE	FALSE	87	36	1	1	1	1	1	1
Graham Farmer	1935	FALSE	GE	1962	2019-08-14	2019	84	FALSE	FALSE	87	36	1	1	1	1	1	1
John Trethowan	1936	FALSE	SM	1955	2020-04-01	2020	84	FALSE	FALSE	86	35	1	1	1	1	1	1
Brian Muir	1936	FALSE	SK	1956	2020-05-11	2020	84	FALSE	FALSE	86	35	1	1	1	1	1	1
Leo Brereton	1936	FALSE	CA	1957	2020-10-12	2020	84	FALSE	FALSE	86	35	1	1	1	1	1	1
Brian OHalloran	1937	FALSE	NM	1955	2021-07-20	2021	84	FALSE	FALSE	85	34	1	1	1	1	1	1
Les Pridham	1937	FALSE	ES	1957	2021-02-19	2021	84	FALSE	FALSE	85	34	1	1	1	1	1	1
John Lord	1937	FALSE	ME	1957	2021-07-30	2021	84	FALSE	FALSE	85	34	1	1	1	1	1	1
Gerald Brennan	1938	FALSE	SM	1958	2022-12-19	2022	84	FALSE	FALSE	84	33	1	1	1	1	1	1
Ken Fyffe	1938	FALSE	NM	1958	2022-06-19	2022	84	FALSE	FALSE	84	33	1	1	1	1	1	1
Harold Curran	1888	FALSE	ME	1911	1971-06-26	1971	83	FALSE	FALSE	134	83						1
Ted Burns	1889	FALSE	SK	1912	1972-07-02	1972	83	FALSE	FALSE	133	82						1
Jock Menzies	1889	FALSE	SK	1913	1972-05-15	1972	83	FALSE	FALSE	133	82						1
Gordon Green	1890	FALSE	CA	1911	1973-05-30	1973	83	FALSE	FALSE	132	81						1
Jack Whittle	1890	FALSE	SK	1911	1973-07-20	1973	83	FALSE	FALSE	132	81						1
Cyril Gove	1890	FALSE	ES	1913	1973-08-28	1973	83	FALSE	FALSE	132	81						1
Jack Scobie	1891	FALSE	SM	1909	1974-04-26	1974	83	FALSE	FALSE	131	80						1
Bill Wylie	1891	FALSE	ES	1915	1974-07-07	1974	83	FALSE	FALSE	131	80						1
Herb Burleigh	1892	FALSE	CA	1914	1975-11-02	1975	83	FALSE	FALSE	130	79					1	1
Jamie Thompson	1892	FALSE	GE	1915	1975-07-12	1975	83	FALSE	FALSE	130	79					1	1
Ern Cowley	1892	FALSE	CA	1918	1975-10-20	1975	83	FALSE	FALSE	130	79					1	1
Rupe Hiskins	1893	FALSE	CA	1920	1976-03-09	1976	83	FALSE	FALSE	129	78					1	1
Norm Turnbull	1894	FALSE	SK	1914	1977-07-19	1977	83	FALSE	FALSE	128	77					1	1
Frank Harley	1895	FALSE	RI	1915	1978-12-14	1978	83	FALSE	FALSE	127	76					1	1
Charlie Canet	1895	FALSE	CA	1916	1978-02-11	1978	83	FALSE	FALSE	127	76					1	1
Harold Johnston	1895	FALSE	NM	1925	1978-07-03	1978	83	FALSE	FALSE	127	76					1	1
Charlie Lee	1896	FALSE	CW	1916	1979-06-15	1979	83	FALSE	FALSE	126	75					1	1
Maurie Beasy	1896	FALSE	CA	1920	1979-04-28	1979	83	FALSE	FALSE	126	75					1	1
Ted Davey	1897	FALSE	RI	1917	1980-11-06	1980	83	FALSE	FALSE	125	74					1	1
Harry Bell	1897	FALSE	CA	1921	1980-08-09	1980	83	FALSE	FALSE	125	74					1	1
Eric Gordon	1898	FALSE	SK	1918	1981-06-30	1981	83	FALSE	FALSE	124	73					1	1
Pat Kennedy	1898	FALSE	SK	1918	1981-09-20	1981	83	FALSE	FALSE	124	73					1	1
Billy Sarll	1899	FALSE	SK	1920	1982-06-06	1982	83	FALSE	FALSE	123	72					1	1
Fred Pringle	1899	FALSE	CA	1923	1982-11-12	1982	83	FALSE	FALSE	123	72					1	1
Jack OConnor	1900	FALSE	CW	1918	1983-02-23	1983	83	FALSE	FALSE	122	71					1	1
Arthur Fehring	1900	FALSE	RI	1919	1983-04-19	1983	83	FALSE	FALSE	122	71					1	1
Rupe Hannah	1900	FALSE	CW	1922	1983-07-19	1983	83	FALSE	FALSE	122	71					1	1
Billy Wright	1900	FALSE	RI	1922	1983-06-03	1983	83	FALSE	FALSE	122	71					1	1
Frank Barton	1900	FALSE	FO	1926	1983-11-16	1983	83	FALSE	FALSE	122	71					1	1
Alex Ogilvy	1901	FALSE	ME	1921	1984-11-18	1984	83	FALSE	FALSE	121	70					1	1
Kevin Rush	1901	FALSE	RI	1923	1984-08-21	1984	83	FALSE	FALSE	121	70					1	1
Sam Glover	1901	FALSE	FO	1927	1984-08-08	1984	83	FALSE	FALSE	121	70					1	1
Clem Carr	1901	FALSE	ME	1928	1984-07-02	1984	83	FALSE	FALSE	121	70					1	1
Len Clearson	1901	FALSE	GE	1928	1984-10-20	1984	83	FALSE	FALSE	121	70					1	1
Edgar Dunbar	1902	FALSE	ME	1922	1985-07-05	1985	83	FALSE	FALSE	120	69				1	1	1
Dooley Lilburne	1902	FALSE	RI	1926		1985	83	FALSE	FALSE	120	69				1	1	1
George Todd	1903	FALSE	GE	1922	1986-08-13	1986	83	FALSE	FALSE	119	68				1	1	1
Billy Libbis	1903	FALSE	CW	1925	1986-08-15	1986	83	FALSE	FALSE	119	68				1	1	1
Reg Boyle	1903	FALSE	CW	1925	1986-05-01	1986	83	FALSE	FALSE	119	68				1	1	1
Frank Seymour	1904	FALSE	CA	1927	1987-05-07	1987	83	FALSE	FALSE	118	67				1	1	1
Maurie Hunter	1904	FALSE	RI	1929	1987-10-31	1987	83	FALSE	FALSE	118	67				1	1	1
Eric Cormack	1905	FALSE	SK	1926	1988-06-09	1988	83	FALSE	FALSE	117	66				1	1	1
Joe Bruce	1905	FALSE	NM	1929	1988-08-09	1988	83	FALSE	FALSE	117	66				1	1	1
Jack Boothman	1906	FALSE	HW	1927	1989-07-14	1989	83	FALSE	FALSE	116	65				1	1	1
Archie Leitch	1906	FALSE	HW	1928	1989-09-16	1989	83	FALSE	FALSE	116	65				1	1	1
Max Scott	1906	FALSE	SM	1929	1989-08-12	1989	83	FALSE	FALSE	116	65				1	1	1
Reg Bennett	1906	FALSE	SM	1930	1989-07-02	1989	83	FALSE	FALSE	116	65				1	1	1
Harry Challis	1906	FALSE	FI	1930	1989-11-25	1989	83	FALSE	FALSE	116	65				1	1	1
Stan Penberthy	1906	FALSE	FO	1932	1989-03-31	1989	83	FALSE	FALSE	116	65				1	1	1
Charlie Davey	1908	FALSE	CA	1927	1991-08-14	1991	83	FALSE	FALSE	114	63				1	1	1
Jack Twyford	1908	FALSE	SM	1929	1991-08-15	1991	83	FALSE	FALSE	114	63				1	1	1
Jack Davis	1908	FALSE	SK	1930	1991-08-11	1991	83	FALSE	FALSE	114	63				1	1	1
Bill Vanthoff	1909	FALSE	ME	1930	1992-06-07	1992	83	FALSE	FALSE	113	62				1	1	1
Lachlan Cameron	1909	FALSE	HW	1932	1992-08-02	1992	83	FALSE	FALSE	113	62				1	1	1
Tom Waye	1909	FALSE	FO	1932	1992-02-10	1992	83	FALSE	FALSE	113	62				1	1	1
Lindsay Richards	1909	FALSE	SM	1934	1992-04-25	1992	83	FALSE	FALSE	113	62				1	1	1
Leo Nolan	1910	FALSE	ME	1932	1993-02-11	1993	83	FALSE	FALSE	112	61				1	1	1
Jack Gaudion	1910	FALSE	NM	1933	1993-08-24	1993	83	FALSE	FALSE	112	61				1	1	1
Mal Drury	1910	FALSE	HW	1934	1993-08-19	1993	83	FALSE	FALSE	112	61				1	1	1
Dave Withers	1911	FALSE	HW	1928	1994-06-23	1994	83	FALSE	FALSE	111	60				1	1	1
Jack Patterson	1911	FALSE	SM	1931	1994-10-27	1994	83	FALSE	FALSE	111	60				1	1	1
Gus Leishman	1911	FALSE	GE	1932	1994-04-24	1994	83	FALSE	FALSE	111	60				1	1	1
Jim Hallahan	1911	FALSE	FO	1935	1994-11-23	1994	83	FALSE	FALSE	111	60				1	1	1
Percy Purcell	1911	FALSE	NM	1935	1994-05-13	1994	83	FALSE	FALSE	111	60				1	1	1
Bill Deague	1912	FALSE	ME	1932	1995-08-31	1995	83	FALSE	FALSE	110	59			1	1	1	1
Alan Fuller	1912	FALSE	HW	1934	1995-05-01	1995	83	FALSE	FALSE	110	59			1	1	1	1
Jack Foster	1912	FALSE	ME	1935	1995-01-31	1995	83	FALSE	FALSE	110	59			1	1	1	1
Ron McCann	1913	FALSE	CW	1936	1996-02-15	1996	83	FALSE	FALSE	109	58			1	1	1	1
Tom Re	1913	FALSE	FI	1936		1996	83	FALSE	FALSE	109	58			1	1	1	1
Keith Smith	1914	FALSE	SM	1936	1997-06-12	1997	83	FALSE	FALSE	108	57			1	1	1	1
Tom Butherway	1914	FALSE	FI	1937	1997-03-18	1997	83	FALSE	FALSE	108	57			1	1	1	1
Jim MacBeth	1914	FALSE	RI	1938		1997	83	FALSE	FALSE	108	57			1	1	1	1
Jack Gravell	1914	FALSE	SK	1943	1997-06-06	1997	83	FALSE	FALSE	108	57			1	1	1	1
Harry Hollingshead	1915	FALSE	CA	1936	1998-04-15	1998	83	FALSE	FALSE	107	56			1	1	1	1
Stan Mullane	1915	FALSE	SM	1936	1998-06-27	1998	83	FALSE	FALSE	107	56			1	1	1	1
Garmah Jones	1915	FALSE	NM	1936	1998-12-20	1998	83	FALSE	FALSE	107	56			1	1	1	1
Charlie Luke	1915	FALSE	FO	1937	1998-01-01	1998	83	FALSE	FALSE	107	56			1	1	1	1
Bruce Gregory	1915	FALSE	NM	1937	1998-07-07	1998	83	FALSE	FALSE	107	56			1	1	1	1
Les Main	1915	FALSE	CW	1941	1998-11-28	1998	83	FALSE	FALSE	107	56			1	1	1	1
Bill Golding	1916	FALSE	SM	1942	1999-06-04	1999	83	FALSE	FALSE	106	55			1	1	1	1
Jack Williams	1917	FALSE	SM	1939	2000-05-16	2000	83	FALSE	FALSE	105	54			1	1	1	1
Syd Jackson	1917	FALSE	NM	1941	2000-12-09	2000	83	FALSE	FALSE	105	54			1	1	1	1
Sid Searl	1917	FALSE	RI	1942	2000-01-11	2000	83	FALSE	FALSE	105	54			1	1	1	1
Alan Killigrew	1918	FALSE	SK	1938	2001-06-10	2001	83	FALSE	FALSE	104	53			1	1	1	1
Derek Symonds	1918	FALSE	ME	1939	2001-10-06	2001	83	FALSE	FALSE	104	53			1	1	1	1
Reg Morgan	1919	FALSE	CA	1942	2002-02-12	2002	83	FALSE	FALSE	103	52			1	1	1	1
Les Marden	1919	FALSE	CA	1944	2002-01-20	2002	83	FALSE	FALSE	103	52			1	1	1	1
Jim Baird	1920	FALSE	CA	1941	2003-11-04	2003	83	FALSE	FALSE	102	51			1	1	1	1
Tom Rowe	1920	FALSE	HW	1942	2003-07-03	2003	83	FALSE	FALSE	102	51			1	1	1	1
Stan Le Lievre	1920	FALSE	SK	1945	2003-03-18	2003	83	FALSE	FALSE	102	51			1	1	1	1
Keith Miller	1921	FALSE	GE	1941	1987-03-03	2004	83	FALSE	FALSE	101	50			1	1	1	1
Sid Silk	1921	FALSE	ES	1941	2004-06-26	2004	83	FALSE	FALSE	101	50			1	1	1	1
Frank Deayton	1921	FALSE	ME	1942	2004-10-17	2004	83	FALSE	FALSE	101	50			1	1	1	1
Ted Wellington	1921	FALSE	NM	1943	2004-06-07	2004	83	FALSE	FALSE	101	50			1	1	1	1
Bob Galbally	1921	FALSE	CW	1944	2004-04-14	2004	83	FALSE	FALSE	101	50			1	1	1	1
Des Nisbet	1921	FALSE	SK	1944	2004-11-28	2004	83	FALSE	FALSE	101	50			1	1	1	1
Norm Gardner	1921	FALSE	FO	1947	2004-07-17	2004	83	FALSE	FALSE	101	50			1	1	1	1
Frank Galbally	1922	FALSE	CW	1942		2005	83	FALSE	FALSE	100	49		1	1	1	1	1
Monty Horan	1922	FALSE	FI	1943	2005-08-03	2005	83	FALSE	FALSE	100	49		1	1	1	1	1
Jack Morgan	1922	TRUE	GE	1944	2005-07-16	2005	83	FALSE	FALSE	100	49		1	1	1	1	1
Don Hammond	1922	FALSE	FI	1945	2005-07-16	2005	83	FALSE	FALSE	100	49		1	1	1	1	1
Dan Taylor	1922	FALSE	FO	1945	2005-05-13	2005	83	FALSE	FALSE	100	49		1	1	1	1	1
Ralph Shalless	1923	FALSE	ME	1943	2006-10-27	2006	83	FALSE	FALSE	99	48		1	1	1	1	1
Tom Eldridge	1923	FALSE	CA	1946	2006-01-18	2006	83	FALSE	FALSE	99	48		1	1	1	1	1
Max Evans	1923	FALSE	RI	1947	2006-09-25	2006	83	FALSE	FALSE	99	48		1	1	1	1	1
Stan Rule	1924	FALSE	ME	1946	2007-08-12	2007	83	FALSE	FALSE	98	47		1	1	1	1	1
Jack Hiscock	1924	FALSE	ME	1950	2007-05-28	2007	83	FALSE	FALSE	98	47		1	1	1	1	1
Charlie Linney	1925	FALSE	FI	1944	2008-12-22	2008	83	FALSE	FALSE	97	46		1	1	1	1	1
Allan Matheson	1925	FALSE	ES	1946	2008-08-04	2008	83	FALSE	FALSE	97	46		1	1	1	1	1
Ken Roberts	1925	FALSE	RI	1947	2008-10-21	2008	83	FALSE	FALSE	97	46		1	1	1	1	1
George Kokkin	1925	FALSE	NM	1947	2008-07-17	2008	83	FALSE	FALSE	97	46		1	1	1	1	1
Peter Sherman	1925	FALSE	RI	1947	2008-07-30	2008	83	FALSE	FALSE	97	46		1	1	1	1	1
Frank Scanlan	1926	FALSE	ME	1943	2009-12-21	2009	83	FALSE	FALSE	96	45		1	1	1	1	1
Fred Stafford	1926	FALSE	CA	1947	2009-07-10	2009	83	FALSE	FALSE	96	45		1	1	1	1	1
Andy Monahan	1927	FALSE	GE	1945	2010-05-11	2010	83	FALSE	FALSE	95	44		1	1	1	1	1
Frank Jeeves	1927	FALSE	NM	1947	2010-06-11	2010	83	FALSE	FALSE	95	44		1	1	1	1	1
Loy Stewart	1927	FALSE	GE	1951	2010-08-19	2010	83	FALSE	FALSE	95	44		1	1	1	1	1
Jack King	1928	FALSE	FO	1948	2011-09-07	2011	83	FALSE	FALSE	94	43		1	1	1	1	1
Les Carr	1929	FALSE	CA	1947	2012-05-11	2012	83	FALSE	FALSE	93	42		1	1	1	1	1
Robert McKenzie	1929	FALSE	ME	1948	2012-01-04	2012	83	FALSE	FALSE	93	42		1	1	1	1	1
Bernie Baxter	1929	FALSE	CA	1949	2012-12-27	2012	83	FALSE	FALSE	93	42		1	1	1	1	1
Les Mogg	1929	FALSE	NM	1949	2012-05-02	2012	83	FALSE	FALSE	93	42		1	1	1	1	1
Bob Johnston	1929	FALSE	ME	1950	2012-12-15	2012	83	FALSE	FALSE	93	42		1	1	1	1	1
Bert Worner	1929	FALSE	GE	1951	2012-09-02	2012	83	FALSE	FALSE	93	42		1	1	1	1	1
Gerry Bahen	1929	FALSE	NM	1951	2012-04-24	2012	83	FALSE	FALSE	93	42		1	1	1	1	1
Kevin Betson	1929	FALSE	RI	1952	2012-12-29	2012	83	FALSE	FALSE	93	42		1	1	1	1	1
Doug Beasy	1930	FALSE	CA	1951	2013-05-12	2013	83	FALSE	FALSE	92	41		1	1	1	1	1
Mick Grambeau	1930	FALSE	NM	1952	2013-05-21	2013	83	FALSE	FALSE	92	41		1	1	1	1	1
Maurie Reeves	1930	FALSE	ME	1953	2013-09-30	2013	83	FALSE	FALSE	92	41		1	1	1	1	1
Ron Paez	1931	FALSE	SM	1949	2014-08-17	2014	83	FALSE	FALSE	91	40		1	1	1	1	1
Lance Watson	1931	FALSE	FI	1950	2014-10-17	2014	83	FALSE	FALSE	91	40		1	1	1	1	1
Jack Edwards	1931	FALSE	NM	1951	2014-08-23	2014	83	FALSE	FALSE	91	40		1	1	1	1	1
Arthur Hurst	1931	FALSE	SK	1951	2014-08-20	2014	83	FALSE	FALSE	91	40		1	1	1	1	1
Barrie Brown	1931	FALSE	RI	1952	2014-10-13	2014	83	FALSE	FALSE	91	40		1	1	1	1	1
Tom Hafey	1931	FALSE	RI	1953	2014-05-12	2014	83	FALSE	FALSE	91	40		1	1	1	1	1
Maurie Lyon	1931	FALSE	SM	1953	2014-12-16	2014	83	FALSE	FALSE	91	40		1	1	1	1	1
Ron Hovey	1932	FALSE	GE	1951	2015-01-06	2015	83	FALSE	FALSE	90	39	1	1	1	1	1	1
Allan Cations	1932	FALSE	RI	1952	2015-05-21	2015	83	FALSE	FALSE	90	39	1	1	1	1	1	1
Graham Gilchrist	1932	FALSE	CA	1952	2015-06-24	2015	83	FALSE	FALSE	90	39	1	1	1	1	1	1
Ron Taylor	1932	FALSE	SM	1953	2015-02-04	2015	83	FALSE	FALSE	90	39	1	1	1	1	1	1
Brian Johnson	1932	FALSE	NM	1953	2015-05-04	2015	83	FALSE	FALSE	90	39	1	1	1	1	1	1
Bob Wiltshire	1932	FALSE	GE	1954	2015-08-12	2015	83	FALSE	FALSE	90	39	1	1	1	1	1	1
Geoff Tunbridge	1932	FALSE	ME	1957	2015-03-23	2015	83	FALSE	FALSE	90	39	1	1	1	1	1	1
Kevin Hunt	1933	FALSE	CA	1954	2016-09-15	2016	83	FALSE	FALSE	89	38	1	1	1	1	1	1
Lance Cox	1933	FALSE	RI	1954	2016-01-31	2016	83	FALSE	FALSE	89	38	1	1	1	1	1	1
Laurie Rymer	1934	FALSE	CW	1955	2017-12-05	2017	83	FALSE	FALSE	88	37	1	1	1	1	1	1
Roger Bullen	1934	FALSE	GE	1955	2017-10-25	2017	83	FALSE	FALSE	88	37	1	1	1	1	1	1
Bobby Burt	1934	FALSE	NM	1955	2017-09-29	2017	83	FALSE	FALSE	88	37	1	1	1	1	1	1
Jack Mulrooney	1934	FALSE	SK	1956	2017-02-16	2017	83	FALSE	FALSE	88	37	1	1	1	1	1	1
Matt Cunningham	1934	FALSE	FI	1956	2017-12-02	2017	83	FALSE	FALSE	88	37	1	1	1	1	1	1
Bernie Ryan	1934	FALSE	GE	1956	2017-08-12	2017	83	FALSE	FALSE	88	37	1	1	1	1	1	1
Kevan Hamilton	1934	FALSE	CA	1956	2017-07-30	2017	83	FALSE	FALSE	88	37	1	1	1	1	1	1
Geoff Case	1935	FALSE	ME	1953		2018	83	FALSE	FALSE	87	36	1	1	1	1	1	1
Allan Mennie	1935	FALSE	SK	1955		2018	83	FALSE	FALSE	87	36	1	1	1	1	1	1
Ian Thorogood	1936	FALSE	ME	1957	2019-03-19	2019	83	FALSE	FALSE	86	35	1	1	1	1	1	1
Don Carmichael	1937	FALSE	ES	1955	2020-10-08	2020	83	FALSE	FALSE	85	34	1	1	1	1	1	1
Bill Power	1937	FALSE	SM	1957	2020-09-15	2020	83	FALSE	FALSE	85	34	1	1	1	1	1	1
Michael Gaudion	1938	FALSE	NM	1957	2021-08-10	2021	83	FALSE	FALSE	84	33	1	1	1	1	1	1
Sergio Silvagni	1938	FALSE	CA	1958	2021-07-15	2021	83	FALSE	FALSE	84	33	1	1	1	1	1	1
Allen Lynch	1938	FALSE	FI	1959	2021-06-06	2021	83	FALSE	FALSE	84	33	1	1	1	1	1	1
Ken Colvin	1938	FALSE	SM	1962	2021-11-17	2021	83	FALSE	FALSE	84	33	1	1	1	1	1	1
Bruce Williams	1939	FALSE	CA	1959	2022-07-25	2022	83	FALSE	FALSE	83	32	1	1	1	1	1	1
Graeme Anderson	1939	FALSE	CA	1961	2022-11-07	2022	83	FALSE	FALSE	83	32	1	1	1	1	1	1
Graham Diggle	1889	FALSE	CW	1907	1971-05-31	1971	82	FALSE	FALSE	133	82						1
Tim Collins	1889	FALSE	ME	1914	1971-09-19	1971	82	FALSE	FALSE	133	82						1
Arthur Slater	1890	FALSE	ES	1910	1972-11-19	1972	82	FALSE	FALSE	132	81						1
Joe Brophy	1890	FALSE	FI	1910	1972-09-25	1972	82	FALSE	FALSE	132	81						1
Ernie Atkins	1890	FALSE	UN	1913	1972-09-14	1972	82	FALSE	FALSE	132	81						1
Jim Houghton	1891	FALSE	UN	1914	1973-06-20	1973	82	FALSE	FALSE	131	80						1
Ben Hair	1892	FALSE	SM	1914	1974-10-01	1974	82	FALSE	FALSE	130	79					1	1
Enos Thomas	1892	FALSE	ME	1921	1974-03-27	1974	82	FALSE	FALSE	130	79					1	1
Con McCarthy	1893	FALSE	CW	1915	1975-06-19	1975	82	FALSE	FALSE	129	78					1	1
Percy Yates	1894	FALSE	CW	1916	1976-04-24	1976	82	FALSE	FALSE	128	77					1	1
Bob Bodington	1894	FALSE	ME	1919	1976-10-30	1976	82	FALSE	FALSE	128	77					1	1
Alf Boyce	1895	FALSE	SM	1915	1977-06-03	1977	82	FALSE	FALSE	127	76					1	1
Clarrie Sherry	1895	FALSE	FI	1918	1977-04-19	1977	82	FALSE	FALSE	127	76					1	1
Rowley Griffiths	1895	FALSE	SK	1920	1977-04-21	1977	82	FALSE	FALSE	127	76					1	1
Harry Bruce	1895	FALSE	ME	1921	1977-12-07	1977	82	FALSE	FALSE	127	76					1	1
Jim Watson	1896	FALSE	CA	1921	1978-12-28	1978	82	FALSE	FALSE	126	75					1	1
Claude Toovey	1896	FALSE	FI	1927	1978-01-28	1978	82	FALSE	FALSE	126	75					1	1
Dick Maynard	1897	FALSE	ES	1921	1979-05-01	1979	82	FALSE	FALSE	125	74					1	1
Ernie Taylor	1898	FALSE	RI	1920	1980-11-23	1980	82	FALSE	FALSE	124	73					1	1
Cyril Nott	1898	FALSE	RI	1921	1980-10-10	1980	82	FALSE	FALSE	124	73					1	1
Fred Dick	1898	FALSE	ME	1926	1980-01-23	1980	82	FALSE	FALSE	124	73					1	1
Charlie Fehring	1899	FALSE	RI	1917	1981-11-30	1981	82	FALSE	FALSE	123	72					1	1
Donald Don	1900	FALSE	RI	1917	1982-05-31	1982	82	FALSE	FALSE	122	71					1	1
Ernie Wilson	1900	FALSE	CW	1919		1982	82	FALSE	FALSE	122	71					1	1
Jack Harrison	1900	FALSE	ES	1919	1982-11-16	1982	82	FALSE	FALSE	122	71					1	1
Les Laver	1900	FALSE	GE	1926	1982-01-09	1982	82	FALSE	FALSE	122	71					1	1
Lindsay Beck	1900	FALSE	HW	1926	1982-02-05	1982	82	FALSE	FALSE	122	71					1	1
Alan Scott	1900	FALSE	SK	1929	1982-10-02	1982	82	FALSE	FALSE	122	71					1	1
Les Gibaud	1901	FALSE	FI	1918	1983-08-22	1983	82	FALSE	FALSE	121	70					1	1
Jack Chambers	1901	FALSE	GE	1924	1983-07-01	1983	82	FALSE	FALSE	121	70					1	1
Bill Osborne	1902	FALSE	SK	1919	1984-07-04	1984	82	FALSE	FALSE	120	69				1	1	1
Alf Wilson	1902	FALSE	ME	1921	1984-06-02	1984	82	FALSE	FALSE	120	69				1	1	1
Ernie McAlpine	1902	FALSE	CA	1924	1984-06-01	1984	82	FALSE	FALSE	120	69				1	1	1
Harry Bollman	1902	FALSE	FO	1930	1984-12-19	1984	82	FALSE	FALSE	120	69				1	1	1
Hugh Dunbar	1903	FALSE	ME	1922	1985-07-17	1985	82	FALSE	FALSE	119	68				1	1	1
Charlie Anderson	1903	FALSE	CA	1924	1985-01-31	1985	82	FALSE	FALSE	119	68				1	1	1
Doug Johnstone	1903	FALSE	FO	1926	1985-10-25	1985	82	FALSE	FALSE	119	68				1	1	1
John Thompson	1903	FALSE	NM	1929	1985-12-15	1985	82	FALSE	FALSE	119	68				1	1	1
Clarrie Wyatt	1904	FALSE	ME	1925	1986-07-06	1986	82	FALSE	FALSE	118	67				1	1	1
Jim Quinn	1904	FALSE	ES	1925	1986-01-03	1986	82	FALSE	FALSE	118	67				1	1	1
Henry Power	1904	FALSE	FO	1927	1986-05-24	1986	82	FALSE	FALSE	118	67				1	1	1
Bill Lever	1904	FALSE	CA	1929	1986-09-25	1986	82	FALSE	FALSE	118	67				1	1	1
George Gibbs	1905	FALSE	FI	1927	1987-02-27	1987	82	FALSE	FALSE	117	66				1	1	1
Neal Thompson	1905	FALSE	NM	1929	1987-04-13	1987	82	FALSE	FALSE	117	66				1	1	1
Richard Greenwood	1905	FALSE	FO	1929	1987-09-18	1987	82	FALSE	FALSE	117	66				1	1	1
Jim Veitch	1905	FALSE	HW	1930	1987-08-03	1987	82	FALSE	FALSE	117	66				1	1	1
Dermot OBrien	1906	FALSE	SK	1926	1988-02-07	1988	82	FALSE	FALSE	116	65				1	1	1
Bert White	1906	FALSE	FI	1927	1988-09-02	1988	82	FALSE	FALSE	116	65				1	1	1
Paddy Walsh	1906	FALSE	ES	1927	1988-08-03	1988	82	FALSE	FALSE	116	65				1	1	1
Peter Brown	1906	FALSE	NM	1928	1988-01-01	1988	82	FALSE	FALSE	116	65				1	1	1
Doug Nicholls	1906	FALSE	FI	1932	1988-06-04	1988	82	FALSE	FALSE	116	65				1	1	1
Bert Hyde	1907	FALSE	HW	1925	1989-10-23	1989	82	FALSE	FALSE	115	64				1	1	1
Joe Knott	1907	FALSE	FO	1926	1989-06-12	1989	82	FALSE	FALSE	115	64				1	1	1
Jim Money	1907	FALSE	GE	1928		1989	82	FALSE	FALSE	115	64				1	1	1
Aubrey Martyn	1907	FALSE	CA	1929	1989-02-13	1989	82	FALSE	FALSE	115	64				1	1	1
Ted Trim	1907	FALSE	FO	1934	1989-04-22	1989	82	FALSE	FALSE	115	64				1	1	1
Leo Bird	1908	FALSE	CW	1929	1990-08-06	1990	82	FALSE	FALSE	114	63				1	1	1
Arthur Bryse	1908	FALSE	HW	1929	1990-06-18	1990	82	FALSE	FALSE	114	63				1	1	1
Bonnie Izzard	1908	FALSE	FO	1929	1990-02-11	1990	82	FALSE	FALSE	114	63				1	1	1
Eric Huxtable	1908	FALSE	CA	1930	1990-10-10	1990	82	FALSE	FALSE	114	63				1	1	1
Geoff Farrelly	1908	FALSE	HW	1933	1990-06-28	1990	82	FALSE	FALSE	114	63				1	1	1
Cliff Tyson	1909	FALSE	NM	1929	1991-01-14	1991	82	FALSE	FALSE	113	62				1	1	1
Hector Moir	1909	FALSE	NM	1930	1991-06-24	1991	82	FALSE	FALSE	113	62				1	1	1
Ray Harry	1909	FALSE	CA	1933	1991-10-25	1991	82	FALSE	FALSE	113	62				1	1	1
Les Brennan	1910	FALSE	NM	1931	1992-07-29	1992	82	FALSE	FALSE	112	61				1	1	1
Ray Niven	1910	FALSE	FI	1931	1992-11-26	1992	82	FALSE	FALSE	112	61				1	1	1
Reg Drew	1910	FALSE	SK	1932	1992-11-12	1992	82	FALSE	FALSE	112	61				1	1	1
Rowley Fischer	1910	FALSE	ME	1933	1992-09-12	1992	82	FALSE	FALSE	112	61				1	1	1
Tommy Wells	1911	FALSE	FI	1932	1993-11-22	1993	82	FALSE	FALSE	111	60				1	1	1
Jim Bolwell	1911	FALSE	NM	1933	1993-08-15	1993	82	FALSE	FALSE	111	60				1	1	1
Ron Fisher	1911	FALSE	SK	1933	1993-06-14	1993	82	FALSE	FALSE	111	60				1	1	1
Dick Harris	1911	FALSE	RI	1934	1993-09-30	1993	82	FALSE	FALSE	111	60				1	1	1
Tom Bawden	1912	FALSE	ES	1934	1994-09-09	1994	82	FALSE	FALSE	110	59			1	1	1	1
Ray Scriven	1912	FALSE	RI	1935	1994-05-28	1994	82	FALSE	FALSE	110	59			1	1	1	1
Reg Garvin	1912	FALSE	SK	1937	1994-12-01	1994	82	FALSE	FALSE	110	59			1	1	1	1
Fred Backway	1913	FALSE	SM	1933	1995-03-28	1995	82	FALSE	FALSE	109	58			1	1	1	1
Leo Morgan	1913	FALSE	CW	1933	1995-03-31	1995	82	FALSE	FALSE	109	58			1	1	1	1
Vin Smith	1913	FALSE	HW	1935	1995-02-17	1995	82	FALSE	FALSE	109	58			1	1	1	1
Norm Mason	1914	FALSE	SM	1938	1996-11-17	1996	82	FALSE	FALSE	108	57			1	1	1	1
Laurie Morgan	1915	FALSE	FI	1937	1997-08-15	1997	82	FALSE	FALSE	107	56			1	1	1	1
George Bryce	1915	FALSE	SM	1937	1997-12-25	1997	82	FALSE	FALSE	107	56			1	1	1	1
Jack Scott	1915	FALSE	RI	1939	1997-07-19	1997	82	FALSE	FALSE	107	56			1	1	1	1
Bill Dunn	1915	FALSE	NM	1941	1997-11-01	1997	82	FALSE	FALSE	107	56			1	1	1	1
Arch Knott	1916	FALSE	FI	1938	1998-04-16	1998	82	FALSE	FALSE	106	55			1	1	1	1
Ron Dean	1916	FALSE	CW	1942	1998-04-23	1998	82	FALSE	FALSE	106	55			1	1	1	1
Harry Hickey	1917	FALSE	FO	1937	1999-09-14	1999	82	FALSE	FALSE	105	54			1	1	1	1
Fred Fitzgibbon	1917	FALSE	CA	1942	1999-01-24	1999	82	FALSE	FALSE	105	54			1	1	1	1
Bruce Bridges	1917	FALSE	FI	1942	1999-10-26	1999	82	FALSE	FALSE	105	54			1	1	1	1
Charlie Merton	1918	FALSE	FO	1939	2000-08-30	2000	82	FALSE	FALSE	104	53			1	1	1	1
Bill Crosling	1918	FALSE	FO	1940	2000-10-02	2000	82	FALSE	FALSE	104	53			1	1	1	1
Wally Shearer	1918	FALSE	FO	1941	2000-05-29	2000	82	FALSE	FALSE	104	53			1	1	1	1
Roy Quinn	1919	FALSE	RI	1940	2001-05-25	2001	82	FALSE	FALSE	103	52			1	1	1	1
Wally Harris	1919	FALSE	FO	1941	2001-06-07	2001	82	FALSE	FALSE	103	52			1	1	1	1
Jack Malone	1919	FALSE	FO	1941	2001-12-11	2001	82	FALSE	FALSE	103	52			1	1	1	1
Gil Langley	1919	FALSE	ES	1943	2001-05-14	2001	82	FALSE	FALSE	103	52			1	1	1	1
Alby Rodda	1920	FALSE	ME	1939	2002-05-15	2002	82	FALSE	FALSE	102	51			1	1	1	1
Allan Mullenger	1920	FALSE	SM	1939	2002-03-10	2002	82	FALSE	FALSE	102	51			1	1	1	1
Pat Gill	1920	FALSE	NM	1946	2002-01-14	2002	82	FALSE	FALSE	102	51			1	1	1	1
Doug Johnson	1920	FALSE	NM	1948	2002-10-19	2002	82	FALSE	FALSE	102	51			1	1	1	1
Ray Wynd	1921	FALSE	NM	1940	2003-02-19	2003	82	FALSE	FALSE	101	50			1	1	1	1
Ern McIntyre	1921	FALSE	SK	1940	2003-04-10	2003	82	FALSE	FALSE	101	50			1	1	1	1
Wally Southern	1921	FALSE	GE	1941	2003-03-08	2003	82	FALSE	FALSE	101	50			1	1	1	1
Arthur Kemp	1921	FALSE	RI	1943	2003-09-25	2003	82	FALSE	FALSE	101	50			1	1	1	1
Heinz Tonn	1921	FALSE	FI	1947	2003-04-04	2003	82	FALSE	FALSE	101	50			1	1	1	1
Jack Henry	1922	TRUE	ES	1944	2004-04-03	2004	82	FALSE	FALSE	100	49		1	1	1	1	1
Dennis Hall	1923	FALSE	FI	1943	2005-02-15	2005	82	FALSE	FALSE	99	48		1	1	1	1	1
Pat Bourke	1923	FALSE	SM	1944	2005-09-23	2005	82	FALSE	FALSE	99	48		1	1	1	1	1
Les Foote	1924	FALSE	NM	1941	2006-04-11	2006	82	FALSE	FALSE	98	47		1	1	1	1	1
Ron Harris	1924	FALSE	HW	1942	2006-12-09	2006	82	FALSE	FALSE	98	47		1	1	1	1	1
Ken Newton	1924	FALSE	ES	1947	2006-11-03	2006	82	FALSE	FALSE	98	47		1	1	1	1	1
Merv Laffey	1925	FALSE	FO	1945	2007-01-17	2007	82	FALSE	FALSE	97	46		1	1	1	1	1
Des Rowe	1925	FALSE	RI	1946	2007-05-12	2007	82	FALSE	FALSE	97	46		1	1	1	1	1
Jack Sales	1925	FALSE	CW	1948	2007-09-29	2007	82	FALSE	FALSE	97	46		1	1	1	1	1
Jack Johnson	1926	FALSE	ES	1947	2008-01-29	2008	82	FALSE	FALSE	96	45		1	1	1	1	1
Erwin Dornau	1926	FALSE	SM	1948	2008-09-23	2008	82	FALSE	FALSE	96	45		1	1	1	1	1
Ray Donnellan	1926	FALSE	FI	1949		2008	82	FALSE	FALSE	96	45		1	1	1	1	1
Max Wenn	1926	FALSE	CA	1953	2008-09-22	2008	82	FALSE	FALSE	96	45		1	1	1	1	1
George Bickford	1927	FALSE	ME	1945	2009-11-30	2009	82	FALSE	FALSE	95	44		1	1	1	1	1
Ray Horwood	1927	FALSE	CW	1946	2009-10-15	2009	82	FALSE	FALSE	95	44		1	1	1	1	1
Des Healey	1927	FALSE	CW	1948	2009-03-18	2009	82	FALSE	FALSE	95	44		1	1	1	1	1
Bill Snell	1927	FALSE	ES	1950	2009-03-18	2009	82	FALSE	FALSE	95	44		1	1	1	1	1
Harry Lack	1927	FALSE	ME	1952	2009-07-20	2009	82	FALSE	FALSE	95	44		1	1	1	1	1
Jim Deane	1928	FALSE	RI	1954		2010	82	FALSE	FALSE	94	43		1	1	1	1	1
Fred West	1929	FALSE	CW	1950	2011-11-24	2011	82	FALSE	FALSE	93	42		1	1	1	1	1
Mick Sibun	1929	FALSE	SM	1950	2011-05-01	2011	82	FALSE	FALSE	93	42		1	1	1	1	1
Con OToole	1929	FALSE	ME	1950	2011-04-02	2011	82	FALSE	FALSE	93	42		1	1	1	1	1
Ron Dunn	1929	FALSE	FI	1950	2011-06-02	2011	82	FALSE	FALSE	93	42		1	1	1	1	1
Neville Swan	1930	FALSE	CW	1950	2012-05-03	2012	82	FALSE	FALSE	92	41		1	1	1	1	1
George OKeeffe	1930	FALSE	ME	1951	2012-03-03	2012	82	FALSE	FALSE	92	41		1	1	1	1	1
Jack Finck	1930	FALSE	CW	1951	2012-10-31	2012	82	FALSE	FALSE	92	41		1	1	1	1	1
Doug Dench	1930	FALSE	ES	1955	2012-08-19	2012	82	FALSE	FALSE	92	41		1	1	1	1	1
Harvey Dunn	1931	FALSE	CA	1951	2013-06-07	2013	82	FALSE	FALSE	91	40		1	1	1	1	1
Jim Roberts	1931	FALSE	GE	1953	2013-08-12	2013	82	FALSE	FALSE	91	40		1	1	1	1	1
Kevin Bradley	1931	FALSE	ES	1953	2013-02-08	2013	82	FALSE	FALSE	91	40		1	1	1	1	1
Jim Eley	1932	FALSE	SK	1953	2014-09-28	2014	82	FALSE	FALSE	90	39	1	1	1	1	1	1
Alan Dawson	1932	FALSE	SM	1958	2014-10-29	2014	82	FALSE	FALSE	90	39	1	1	1	1	1	1
Graham Spooner	1933	FALSE	FI	1953	2015-03-30	2015	82	FALSE	FALSE	89	38	1	1	1	1	1	1
Des Cole	1933	FALSE	SK	1954	2015-01-25	2015	82	FALSE	FALSE	89	38	1	1	1	1	1	1
Charlie Wanhope	1934	FALSE	FI	1953	2016-04-04	2016	82	FALSE	FALSE	88	37	1	1	1	1	1	1
Rod Vernon	1934	FALSE	FI	1954	2016-07-08	2016	82	FALSE	FALSE	88	37	1	1	1	1	1	1
Don Walsh	1934	FALSE	CW	1954	2016-03-02	2016	82	FALSE	FALSE	88	37	1	1	1	1	1	1
Stan Whitmore	1936	FALSE	FI	1957	2018-12-15	2018	82	FALSE	FALSE	86	35	1	1	1	1	1	1
Bill McGrath	1936	FALSE	SM	1959	2018-08-22	2018	82	FALSE	FALSE	86	35	1	1	1	1	1	1
Trevor Elliott	1937	FALSE	ES	1957	2019-06-15	2019	82	FALSE	FALSE	85	34	1	1	1	1	1	1
Lance Oswald	1937	FALSE	SK	1957		2019	82	FALSE	FALSE	85	34	1	1	1	1	1	1
Fred Harris	1937	FALSE	SM	1957	2019-01-13	2019	82	FALSE	FALSE	85	34	1	1	1	1	1	1
Alan McAsey	1937	FALSE	FO	1958	2019-12-05	2019	82	FALSE	FALSE	85	34	1	1	1	1	1	1
Brian Barclay	1938	FALSE	FI	1957	2020-04-26	2020	82	FALSE	FALSE	84	33	1	1	1	1	1	1
Keith Robertson	1938	FALSE	NM	1957	2020-10-17	2020	82	FALSE	FALSE	84	33	1	1	1	1	1	1
David Hinchliffe	1938	FALSE	GE	1960	2020-09-27	2020	82	FALSE	FALSE	84	33	1	1	1	1	1	1
Gary Holmes	1938	FALSE	SK	1960	2020-09-25	2020	82	FALSE	FALSE	84	33	1	1	1	1	1	1
Brian Morrison	1938	FALSE	RI	1960	2020-12-23	2020	82	FALSE	FALSE	84	33	1	1	1	1	1	1
Graeme Lee	1939	FALSE	SK	1961	2021-04-14	2021	82	FALSE	FALSE	83	32	1	1	1	1	1	1
Geoff Wilson	1940	FALSE	HW	1958	2022-01-12	2022	82	FALSE	FALSE	82	31	1	1	1	1	1	1
Stewart Lord	1940	FALSE	GE	1960	2022-03-04	2022	82	FALSE	FALSE	82	31	1	1	1	1	1	1
Brian Tomlinson	1940	FALSE	SM	1961	2022-06-30	2022	82	FALSE	FALSE	82	31	1	1	1	1	1	1
Bill Hore	1890	FALSE	SK	1913	1971-09-15	1971	81	FALSE	FALSE	132	81						1
Fred Moore	1890	FALSE	FI	1916	1971-10-07	1971	81	FALSE	FALSE	132	81						1
Johnny Hassett	1891	FALSE	ME	1913	1972-05-24	1972	81	FALSE	FALSE	131	80						1
Fred Edwards	1891	FALSE	ES	1913	1972-10-03	1972	81	FALSE	FALSE	131	80						1
Steve Leehane	1891	FALSE	CA	1914	1972-04-04	1972	81	FALSE	FALSE	131	80						1
Jack Ross	1892	FALSE	GE	1920	1973-06-07	1973	81	FALSE	FALSE	130	79					1	1
Ted Collins	1893	FALSE	SK	1913	1974-05-04	1974	81	FALSE	FALSE	129	78					1	1
Charlie Mutch	1893	FALSE	CW	1914	1974-10-31	1974	81	FALSE	FALSE	129	78					1	1
Bill Stone	1894	FALSE	FI	1915	1975-06-15	1975	81	FALSE	FALSE	128	77					1	1
Doug Bennett	1894	FALSE	FI	1917	1975-03-03	1975	81	FALSE	FALSE	128	77					1	1
Frank Maher	1895	FALSE	ES	1921	1976-11-07	1976	81	FALSE	FALSE	127	76					1	1
Neville Rollason	1895	FALSE	GE	1921	1976-03-05	1976	81	FALSE	FALSE	127	76					1	1
Jim Makin	1896	FALSE	SM	1919	1977-05-07	1977	81	FALSE	FALSE	126	75					1	1
Paddy Scanlan	1896	FALSE	SM	1920	1977-01-01	1977	81	FALSE	FALSE	126	75					1	1
Steve Gill	1896	FALSE	SK	1920	1977-06-06	1977	81	FALSE	FALSE	126	75					1	1
Fred Long	1896	FALSE	ME	1921	1977-10-09	1977	81	FALSE	FALSE	126	75					1	1
Harry Lakin	1897	FALSE	SM	1917	1978-09-22	1978	81	FALSE	FALSE	125	74					1	1
Wal Jenkins	1897	FALSE	SM	1917	1978-03-19	1978	81	FALSE	FALSE	125	74					1	1
Bill Kenny	1897	FALSE	SM	1919	1978-12-29	1978	81	FALSE	FALSE	125	74					1	1
Syd Hutcheson	1897	FALSE	ME	1920	1978-01-02	1978	81	FALSE	FALSE	125	74					1	1
Jimmy Deagan	1898	FALSE	SK	1919	1979-11-20	1979	81	FALSE	FALSE	124	73					1	1
Bill Lyte	1898	FALSE	ME	1921	1979-12-11	1979	81	FALSE	FALSE	124	73					1	1
Les Boyne	1899	FALSE	FI	1918	1980-03-26	1980	81	FALSE	FALSE	123	72					1	1
John Lord	1899	FALSE	ME	1921	1980-08-14	1980	81	FALSE	FALSE	123	72					1	1
Laurie Murphy	1899	FALSE	CW	1921	1980-07-20	1980	81	FALSE	FALSE	123	72					1	1
Frank Scully	1899	FALSE	SK	1924	1980-05-05	1980	81	FALSE	FALSE	123	72					1	1
George Valentine	1899	FALSE	RI	1924	1980-12-24	1980	81	FALSE	FALSE	123	72					1	1
Vic Gross	1900	FALSE	GE	1919	1981-11-18	1981	81	FALSE	FALSE	122	71					1	1
Jack Stephenson	1900	FALSE	CA	1920	1981-12-21	1981	81	FALSE	FALSE	122	71					1	1
Leo Walsh	1900	FALSE	SK	1920	1981-04-25	1981	81	FALSE	FALSE	122	71					1	1
Vin Batchelor	1900	FALSE	CW	1924	1981-09-04	1981	81	FALSE	FALSE	122	71					1	1
Dave Dick	1901	FALSE	SK	1921	1982-06-19	1982	81	FALSE	FALSE	121	70					1	1
Goldie Collins	1901	FALSE	FI	1922	1982-04-27	1982	81	FALSE	FALSE	121	70					1	1
Austin Hogan	1901	FALSE	FI	1931	1982-03-10	1982	81	FALSE	FALSE	121	70					1	1
Jim Spain	1902	FALSE	RI	1923	1983-06-19	1983	81	FALSE	FALSE	120	69				1	1	1
Allan McCasker	1902	FALSE	NM	1925	1983-07-29	1983	81	FALSE	FALSE	120	69				1	1	1
Arthur Watson	1902	FALSE	HW	1929	1983-07-02	1983	81	FALSE	FALSE	120	69				1	1	1
Stan Ryan	1902	FALSE	RI	1929	1983-12-01	1983	81	FALSE	FALSE	120	69				1	1	1
Eric Fleming	1903	FALSE	GE	1922	1984-08-20	1984	81	FALSE	FALSE	119	68				1	1	1
Fred Dore	1903	FALSE	SK	1924	1984-08-28	1984	81	FALSE	FALSE	119	68				1	1	1
Addis Priestley	1903	FALSE	HW	1927	1984-09-12	1984	81	FALSE	FALSE	119	68				1	1	1
Allan Hope	1903	FALSE	ME	1928	1984-08-02	1984	81	FALSE	FALSE	119	68				1	1	1
Alan Lavery	1904	FALSE	GE	1932	1985-11-22	1985	81	FALSE	FALSE	118	67				1	1	1
Bill Purcell	1905	FALSE	NM	1931	1986-07-11	1986	81	FALSE	FALSE	117	66				1	1	1
Cecil Pettiona	1906	FALSE	SM	1927	1987-04-26	1987	81	FALSE	FALSE	116	65				1	1	1
Bob Smith	1906	FALSE	NM	1928	1987-04-27	1987	81	FALSE	FALSE	116	65				1	1	1
Neville Huggins	1906	FALSE	FI	1929	1987-12-29	1987	81	FALSE	FALSE	116	65				1	1	1
Ted Wildie	1906	FALSE	SM	1929	1987-10-14	1987	81	FALSE	FALSE	116	65				1	1	1
Rupe Hutton	1906	FALSE	SM	1929	1987-03-25	1987	81	FALSE	FALSE	116	65				1	1	1
Tasman Knight	1906	FALSE	SM	1930	1987-10-22	1987	81	FALSE	FALSE	116	65				1	1	1
Stan Castles	1906	FALSE	FI	1932	1987-03-08	1987	81	FALSE	FALSE	116	65				1	1	1
Austin Robertson	1907	FALSE	SM	1927	1988-05-06	1988	81	FALSE	FALSE	115	64				1	1	1
Colin MacKay	1908	FALSE	FI	1929	1989-12-04	1989	81	FALSE	FALSE	114	63				1	1	1
Bill OConnor	1908	FALSE	SM	1929	1989-07-12	1989	81	FALSE	FALSE	114	63				1	1	1
Edwin Pemberton	1908	FALSE	ME	1930	1989-11-04	1989	81	FALSE	FALSE	114	63				1	1	1
Herb Boschen	1908	FALSE	SM	1932	1989-10-12	1989	81	FALSE	FALSE	114	63				1	1	1
Tommy Williams	1909	FALSE	FI	1928	1990-01-14	1990	81	FALSE	FALSE	113	62				1	1	1
Les Harvey	1909	FALSE	CW	1932	1990-08-12	1990	81	FALSE	FALSE	113	62				1	1	1
Tom Leather	1910	FALSE	NM	1932	1991-05-10	1991	81	FALSE	FALSE	112	61				1	1	1
Jim Bicknell	1910	FALSE	NM	1933	1991-05-16	1991	81	FALSE	FALSE	112	61				1	1	1
Larry Cordner	1911	FALSE	HW	1933	1992-07-11	1992	81	FALSE	FALSE	111	60				1	1	1
Jack Haskett	1911	FALSE	NM	1933	1992-03-05	1992	81	FALSE	FALSE	111	60				1	1	1
Danny Guinane	1911	FALSE	RI	1934	1992-08-28	1992	81	FALSE	FALSE	111	60				1	1	1
Almond Richards	1911	FALSE	ES	1936	1992-11-27	1992	81	FALSE	FALSE	111	60				1	1	1
Jack Symons	1912	FALSE	RI	1934	1993-11-23	1993	81	FALSE	FALSE	110	59			1	1	1	1
Harry Plummer	1912	FALSE	ES	1934	1993-06-30	1993	81	FALSE	FALSE	110	59			1	1	1	1
Jock Ball	1912	FALSE	ME	1935	1993-06-03	1993	81	FALSE	FALSE	110	59			1	1	1	1
Len Walsh	1912	FALSE	HW	1937	1993-04-28	1993	81	FALSE	FALSE	110	59			1	1	1	1
Lindsay Lamb	1913	FALSE	GE	1933	1994-05-04	1994	81	FALSE	FALSE	109	58			1	1	1	1
Bob Spargo	1913	FALSE	FO	1934	1994-05-14	1994	81	FALSE	FALSE	109	58			1	1	1	1
Allen Nilan	1913	FALSE	FI	1937	1994-10-10	1994	81	FALSE	FALSE	109	58			1	1	1	1
Keith McPhee	1914	FALSE	FI	1935	1995-05-05	1995	81	FALSE	FALSE	108	57			1	1	1	1
Alf Clay	1914	FALSE	HW	1937	1995-01-24	1995	81	FALSE	FALSE	108	57			1	1	1	1
Frank Kendrick	1914	FALSE	SM	1937	1995-08-11	1995	81	FALSE	FALSE	108	57			1	1	1	1
Arch Shields	1914	FALSE	CA	1937	1995-08-25	1995	81	FALSE	FALSE	108	57			1	1	1	1
Bert Edwards	1914	FALSE	RI	1938	1995-07-02	1995	81	FALSE	FALSE	108	57			1	1	1	1
Sandy Patterson	1916	FALSE	SM	1937	1997-05-23	1997	81	FALSE	FALSE	106	55			1	1	1	1
Alec Peak	1916	FALSE	SK	1938	1997-11-08	1997	81	FALSE	FALSE	106	55			1	1	1	1
Norm Couper	1916	FALSE	SM	1939	1997-02-28	1997	81	FALSE	FALSE	106	55			1	1	1	1
Bert McTaggart	1916	FALSE	CA	1940	1997-08-11	1997	81	FALSE	FALSE	106	55			1	1	1	1
Alec Albiston	1917	FALSE	HW	1936	1998-04-13	1998	81	FALSE	FALSE	105	54			1	1	1	1
Bob Fitzsimmons	1917	FALSE	FI	1936	1998-04-21	1998	81	FALSE	FALSE	105	54			1	1	1	1
Roy Porter	1917	FALSE	FO	1937	1998-02-06	1998	81	FALSE	FALSE	105	54			1	1	1	1
Reg Coyle	1917	FALSE	SM	1937	1998-04-26	1998	81	FALSE	FALSE	105	54			1	1	1	1
Howard Day	1917	FALSE	HW	1939	1998-03-09	1998	81	FALSE	FALSE	105	54			1	1	1	1
Ron Smith	1917	FALSE	CW	1941	1998-01-19	1998	81	FALSE	FALSE	105	54			1	1	1	1
Ray Gracie	1917	FALSE	SK	1944	1998-03-15	1998	81	FALSE	FALSE	105	54			1	1	1	1
Arthur Sanger	1918	FALSE	CA	1938	1999-12-03	1999	81	FALSE	FALSE	104	53			1	1	1	1
Alan McDonald	1918	FALSE	RI	1939	1999-05-02	1999	81	FALSE	FALSE	104	53			1	1	1	1
Ron Hobba	1918	FALSE	ME	1943	1999-01-14	1999	81	FALSE	FALSE	104	53			1	1	1	1
Jack Booth	1918	FALSE	SK	1943	1999-12-25	1999	81	FALSE	FALSE	104	53			1	1	1	1
Arthur Rose	1919	FALSE	SK	1937	2000-04-28	2000	81	FALSE	FALSE	103	52			1	1	1	1
Jack Mulligan	1919	FALSE	SM	1941	2000-07-05	2000	81	FALSE	FALSE	103	52			1	1	1	1
Llew Martin	1920	FALSE	FI	1939	2001-11-13	2001	81	FALSE	FALSE	102	51			1	1	1	1
Vin Hogan	1920	FALSE	NM	1940	2001-02-11	2001	81	FALSE	FALSE	102	51			1	1	1	1
Bob Wilkie	1920	FALSE	SK	1940	2001-09-09	2001	81	FALSE	FALSE	102	51			1	1	1	1
Tom Wallis	1920	FALSE	CW	1942	2001-11-26	2001	81	FALSE	FALSE	102	51			1	1	1	1
[truncated: 8,342 more rows]

## Sheet: Footballers cohort
Player	Year birth	Uncertain DOB	Debut Team	Year Debut	Date Death	Year Death	Age Death	Uncertain DOD	Diedpre1971	Cause of death	Wikipedia page
[truncated: 10,095 more rows]

[truncated: 11 more sheets: Cricketersdeathstats, Cricketagecount, Cricketers cohort, Malegenpopdeaths, Femalegenpopdeaths, Male Gen Pop, Male cricket, Male football, Male music, Fem Gen, Female music]
